# Supplementary material for: A nationwide survey of healthcare personnel’s attitude, knowledge, and interest toward renal supportive care in Taiwan
Source: PeerJ. 2017 Jul 7;5:e3540. doi: 10.7717/peerj.3540 (PMC5502085; doi:10.7717/peerj.3540)
Supplement: Supplemental Information 1 [file peerj-05-3540-s001.xls]

## Sheet: 中部
一。1.opening(吳明儒主任)2.安寧緩和醫療條例與安寧療護概念(蔡尚峰醫師)3.病人自主權利法案推動時代意義(黃曉峰主任)4.腎臟緩和醫療的適用條件與預立醫療自主計畫(蔡宏斌醫師)5.腎臟緩和醫療的症狀控制與緩和透析(趙家德醫備)6.腎臟安寧療護實務分享(陳呈旭主任)7.closing(黃曉峰主任)
a.對課程的評值-態度上對安寧療護的體認b.對課程的值-知上理念與思考的啟發c.對課程的評值-技術上臨床與實務運用d.對講師的評值-態度上精神感召e.對講師的評值-知識上專業知識f.對講師的評值-技術上講解能力g.對自我的評值-態度上投入意願程度h.對自我的評值-知識上課程已知程度i.對自我的評值-知識上課後增加程度j.對自我的評值-技術一課程已知程度k.對自我的評值-技術上課後增加程度
二。課程相關意見(1.1最有興趣的課程1.2覺得較不需要的課程1.3認為那堂課時間太短1.4認為那堂課時間太長)二、2參加此次課程的原因(選項1.自已的需求2.單位的需求3其他)二、3對本次課程的滿意程度(選項1.非常滿意2.很滿意3.滿意4.不滿意5.很不滿意)
二、4在日常照護腎臟病人的過程中，是否會將腎病緩和醫療或緩如透析的觀念介紹給腎友與其家屬(選項1.是2.否)二、5您目前服務單位屬於(選項1.醫學中心2.區域醫院3.地區醫院4.基層透析院所5.其它)
二、6 您目前的工作身份(可複選)(選項1.腎臟科醫師2.安寧專科醫師3.腎臟科研修醫師fellow4.安寧研修醫師fellow5.腎臟專科病房護理師6.血液透析中心護理師7.腹膜透析中心護理師8.CKD衛教師9.安寧共照管理師10.安寧緩和病房護理師11.其他)二、7服務年資
一	1-a	1-b	1-c	1-d	1-e	1-f	1-g	1-h	1-i	1-j	1-k	2-a	2-b	2-c	2-d	2-e	2-f	2-g	2-h	2-i	2-j	2-k	3-a	3-b	3-c	3-d	3-e	3-f	3-g	3-h	3-i	3-j	3-k	4-a	4-b	4-c	4-d	4-e	4-f	4-g	4-h	4-i	4-j	4-k	5-a	5-b	5-c	5-d	5-e
問卷1	5	5	5	5	5	5	5	5	5	5	5	5	5	5	5	5	5	5	5	5	5	5	5	5	5	5	5	5	5	5	5	5	5	5	5	5	5	5	5	5	5	5	5	5	5	5	5	5	5
問卷2	5	5	4	4	5	5	4	5	5	4	4	5	5	4	5	5	5	4	5	5	5	5	5	5	4	5	5	5	4	5	5	5	5	5	5	4	5	5	5	4	5	5	5	5	5	5	4	5	5
問卷3	5	4	4	5	5	4	5	5	5	5	5	5	4	5	5	5	4	5	5	5	4	4	5	4	5	5	5	4	5	5	5	4	4	5	4	5	5	5	4	5	5	5	4	4	5	4	5	5	5
問卷4	5	5	5	5	5	5	5	5	5	5	5	5	5	5	5	5	5	5	5	5	5	5	5	5	5	5	5	5	5	5	5	5	5	5	5	5	5	5	5	5	5	5	5	5	5	5	5	5	5
問卷5	4	3	4	3	5	4	3	3	4	3	4	3	4	3	4	4	4	3	3	4	3	4	4	4	4	3	3	3	4	3	4	3	4	3	4	3	4	3	3	4	3	4	3	3	3	4	4	3	4
問卷6	4	3	4	4	4	3	4	3	4	3	4	4	4	4	4	3	4	4	3	4	3	3	4	4	3	3	4	3	4	3	4	4	4	4	4	4	3	4	3	4	4	4	3	4	4	3	4	4	4
問卷7	0	0	0	0	0	0	0	0	0	0	0	4	4	4	4	4	4	3	4	5	3	4	4	4	4	4	4	4	3	2	4	2	4	3	4	3	4	4	4	2	2	4	2	4	4	4	4	4	4
問卷8	3	4	3	5	3	1	3	3	3	3	3	4	4	3	4	4	4	3	3	3	3	3	4	4	4	5	5	5	4	4	4	4	4	5	5	5	5	5	5	3	5	4	3	3	5	5	5	5	5
問卷9	3	3	3	3	3	3	3	3	3	3	3	5	5	4	5	5	4	4	4	4	3	3	5	5	4	5	5	4	4	4	4	3	4	5	5	4	4	4	4	4	4	4	3	4	5	5	4	4	4
問卷10	5	5	5	5	5	5	5	5	5	5	5	4	4	4	4	4	4	4	4	4	4	4	5	5	5	5	5	5	5	5	5	5	5	5	5	5	5	5	5	5	5	5	5	5	5	5	5	5	5
問卷11	4	4	4	4	4	4	4	4	4	4	4	4	4	4	4	4	4	4	4	4	4	4	5	5	5	5	5	5	5	5	5	5	5	5	5	5	5	5	5	5	5	5	5	5	5	5	5	5	5
問卷12	3	3	1	4	3	3	4	4	3	3	3	4	4	4	4	4	4	4	4	4	4	4	4	4	4	4	4	3	4	4	4	4	4	4	4	4	4	4	4	4	4	4	4	4	4	4	4	3	4
問卷13	4	4	3	4	3	3	4	4	4	4	4	3	4	3	4	4	4	3	4	4	4	4	3	3	4	3	3	4	3	4	3	3	3	3	3	3	3	3	3	3	3	3	3	3	4	3	3	3	3
問卷14	5	5	5	5	5	5	4	4	4	4	4	5	5	5	5	5	5	4	4	4	4	4	5	5	5	5	5	5	4	4	4	4	4	5	5	5	5	5	5	4	4	4	4	4	5	5	5	5	5
問卷15	5	5	5	5	5	5	5	5	5	5	5	5	5	5	5	5	5	5	5	5	5	5	5	5	5	5	5	5	5	5	5	5	5	5	5	5	5	5	5	5	5	5	5	5	5	5	5	5	5
問卷16	5	5	5	5	5	5	5	5	5	5	5	5	5	5	5	5	5	5	5	5	5	5	5	5	5	5	5	5	5	5	5	5	5	5	5	5	5	5	5	5	5	5	5	5	5	5	5	5	5
問卷17	5	5	5	5	5	5	5	5	5	5	5	5	5	5	5	5	5	5	5	5	5	5	5	5	5	5	5	5	5	5	5	5	5	5	5	5	5	5	5	5	5	5	5	5	5	5	5	5	5
問卷18	5	5	5	5	5	5	5	5	5	5	5	5	5	5	5	5	5	5	5	5	5	5	5	5	5	5	5	5	5	5	5	5	5	5	5	5	5	5	5	5	5	5	5	5	5	5	5	5	5
問卷19	4	4	4	4	4	4	4	4	4	4	4	4	5	4	4	4	4	4	4	4	4	4	4	4	4	4	4	4	4	4	4	4	4	4	5	5	4	4	4	4	4	4	4	4	5	5	5	5	5
問卷20	4	4	4	4	4	4	4	4	4	4	4	4	4	4	4	4	4	4	3	4	4	4	4	4	4	4	4	4	4	3	4	4	4	4	4	4	4	4	4	4	3	4	4	4	4	4	4	4	4
問卷21	5	5	5	5	5	5	3	3	3	3	3	5	5	5	5	5	5	3	3	3	3	3	5	5	5	5	5	5	3	3	3	3	3	5	5	5	5	5	5	3	3	3	3	3	5	5	5	5	5
問卷22	5	5	5	5	5	5	5	5	5	5	5	5	5	5	5	5	5	5	5	5	5	5	4	4	4	4	4	4	4	4	4	4	4	4	4	4	4	4	4	4	4	4	4	4	4	4	4	4	4
問卷23	5	5	5	5	5	5	5	5	5	4	4	5	5	5	5	5	5	5	5	5	4	5	5	5	5	5	5	5	5	5	5	4	5	5	5	5	5	5	5	5	3	5	3	5	5	5	5	5	5
問卷24	5	5	5	5	5	3	3	3	3	3	3	5	5	5	5	5	5	3	3	3	3	3	5	5	5	5	5	3	3	3	3	3	3	5	5	5	5	5	3	3	3	3	3	3	5	5	5	5	5
問卷25	4	4	4	4	4	4	4	4	4	4	4	4	4	4	4	4	4	4	4	4	3	4	4	4	4	4	4	4	4	4	4	4	4	4	4	4	4	4	4	4	4	4	4	4	4	4	4	4	4
問卷26	4	4	4	4	4	4	4	4	4	4	4	4	4	4	4	4	4	4	4	4	4	4	4	4	4	4	4	4	4	4	4	4	4	4	4	4	4	4	4	4	4	4	4	4	4	4	4	4	4
問卷27	4	4	4	4	4	4	4	4	4	4	4	4	4	4	4	4	4	4	4	4	4	4	4	4	4	4	4	4	4	4	4	4	4	4	4	4	4	4	4	4	4	4	4	4	4	4	4	4	4
問卷28	4	4	4	4	4	4	4	4	4	4	4	4	4	4	4	4	4	4	4	4	4	4	4	4	4	4	4	4	4	4	4	4	4	4	4	4	4	4	4	4	4	4	4	4	4	4	4	4	4
問卷29	4	4	4	4	4	4	4	4	4	4	4	4	4	4	4	4	4	4	4	4	4	4	4	4	4	4	4	4	4	4	4	4	4	4	4	4	4	4	4	4	4	4	4	4	5	5	5	5	5
問卷30	5	4	4	4	4	4	4	4	4	4	4	5	5	5	5	5	5	5	5	5	4	4	4	5	5	5	5	4	4	3	4	3	4	4	5	5	5	5	4	4	3	4	3	4	4	5	5	5	5
問卷31	4	4	4	3	4	3	4	4	4	4	4	4	4	4	3	4	3	4	4	4	4	4	4	4	4	3	4	3	4	4	4	4	4	4	4	4	3	4	3	4	4	4	4	4	4	4	4	3	4
問卷32	4	4	4	4	4	4	4	4	4	4	4	4	4	4	4	4	4	4	4	4	4	4	4	4	4	4	4	4	4	4	4	4	4	4	4	4	4	4	4	4	4	4	4	4	4	4	4	4	4
問卷33	5	5	5	5	5	5	5	5	5	5	5	5	5	5	5	5	5	5	5	5	5	5	5	5	5	5	5	5	5	5	5	5	5	5	5	5	5	5	5	5	5	5	5	5	5	5	5	5	5
問卷34	5	5	5	5	5	5	4	3	4	3	4	5	5	5	5	5	5	4	3	4	3	4	5	5	5	5	5	5	4	3	4	3	4	5	5	5	5	5	5	4	3	4	3	4	5	5	5	5	5
問卷35	4	4	4	5	4	5	4	4	3	4	3	5	4	5	4	4	4	5	4	4	3	3	3	4	5	3	4	5	4	5	4	4	3	4	4	4	4	4	4	4	4	4	3	3	4	3	4	4	3
問卷36	5	5	5	5	5	5	5	5	5	5	5	5	5	5	5	5	5	5	5	5	5	5	5	5	5	5	5	5	5	5	5	5	5	5	5	5	5	5	5	5	5	5	5	5	5	5	5	5	5
問卷37	5	5	5	5	5	5	5	5	5	5	5	5	5	5	5	5	5	5	5	5	5	5	5	5	5	5	5	5	5	5	5	5	5	5	5	5	5	5	5	5	5	5	5	5	5	5	5	5	5
問卷38	5	5	5	5	5	5	5	5	5	5	5	5	5	5	5	5	5	5	5	5	5	5	5	5	5	5	5	5	5	5	5	5	5	5	5	5	5	5	5	5	5	5	5	5	5	5	5	5	5
問卷39	4	4	4	4	4	4	4	4	4	3	3	4	4	4	4	4	4	4	4	4	3	3	4	4	4	4	4	4	4	4	4	3	3	4	4	4	4	4	4	4	4	4	3	3	4	4	4	4	4
問卷40	4	5	5	4	4	4	3	3	4	4	4	5	5	5	5	5	5	5	4	4	4	4	5	5	5	5	5	5	4	4	4	4	4	5	5	5	5	5	5	4	4	4	4	4	5	5	5	5	5
問卷41	5	5	5	5	5	5	5	5	5	5	5	5	5	5	5	5	5	5	5	5	5	5	5	5	5	5	5	5	5	5	5	5	5	5	5	5	5	5	5	5	5	5	5	5	5	5	5	5	5
問卷42	0	0	0	0	0	0	0	0	0	0	0	5	5	5	5	5	5	5	5	5	5	5	5	5	5	5	5	5	5	5	5	5	5	5	5	5	5	5	5	5	5	5	5	5	5	5	5	5	5
問卷43	5	4	4	4	4	4	4	4	4	4	4	4	4	4	4	4	4	4	4	4	4	4	5	5	5	5	5	5	5	5	5	5	5	4	4	4	4	4	4	4	4	4	4	4	4	4	4	4	4
問卷44	5	5	5	0	0	0	0	0	0	0	0	5	5	5	0	0	0	0	0	0	0	0	5	5	5	0	0	0	0	0	0	0	0	5	5	5	0	0	0	0	0	0	0	0	4	5	5	0	0
問卷45	5	5	5	5	4	5	5	5	4	5	5	5	4	5	5	5	5	5	4	5	4	5	4	5	4	5	5	5	4	5	5	5	4	4	4	4	5	4	5	4	4	4	5	4	5	5	5	5	4
問卷46	4	4	4	4	4	4	4	4	4	3	3	4	4	4	4	4	4	4	4	4	3	3	4	4	4	4	4	4	4	4	4	3	3	4	4	4	4	4	4	4	4	4	3	3	4	4	4	4	4
問卷47	0	0	0	0	0	0	0	0	0	0	0	4	4	3	3	4	4	5	3	4	3	4	5	5	3	5	5	5	5	4	5	3	4	4	4	4	4	4	4	5	3	4	3	4	4	4	3	4	4
問卷48	4	4	4	4	4	4	4	4	4	4	4	4	4	4	4	4	4	4	4	4	4	4	4	4	4	4	4	4	4	4	4	4	4	5	5	5	5	5	5	5	5	5	5	5	5	5	5	5	5
問卷49	4	4	4	4	4	4	4	4	4	4	4	4	4	4	4	4	4	4	4	4	4	4	4	4	4	4	4	4	4	4	4	4	4	4	4	4	4	4	4	4	4	4	4	4	4	4	4	4	4
問卷50	4	4	4	4	4	5	4	4	4	4	4	5	5	4	5	5	5	3	3	4	4	4	5	5	5	5	5	5	4	4	5	3	3	5	5	5	5	5	5	4	4	4	3	3	5	5	5	5	5
問卷51	5	3	3	5	5	5	3	3	3	3	3	5	5	5	5	5	5	5	5	4	4	4	5	5	5	5	5	5	5	4	4	3	3	4	4	4	3	5	4	3	3	3	3	3	5	5	5	5	5
問卷52	4	4	4	4	4	4	4	4	4	4	4	5	5	4	5	5	4	5	4	5	4	5	4	5	4	5	5	5	5	4	4	4	4	4	5	4	5	5	4	5	4	4	4	4	4	5	4	5	4
問卷53	5	5	5	4	5	5	5	4	5	3	5	5	5	5	4	5	5	4	5	5	4	5	5	5	5	5	5	5	5	5	4	4	5	5	5	5	4	5	5	5	4	5	4	5	5	5	5	4	5
問卷54	5	5	5	5	5	5	5	5	5	5	5	5	5	5	5	5	5	5	5	5	5	5	5	5	5	5	5	5	5	5	5	5	5	5	5	5	5	5	5	5	5	5	5	5	5	5	5	5	5
問卷55	4	4	4	4	4	4	4	4	4	4	4	4	4	4	4	4	4	4	4	4	4	4	4	4	4	4	4	4	4	4	4	4	4	5	5	4	5	5	4	4	4	4	4	4	5	5	4	5	5
問卷56	5	5	5	5	4	5	5	5	5	5	4	5	5	5	4	5	5	4	4	5	5	5	5	4	5	5	5	4	5	5	4	4	5	4	5	5	5	4	5	4	5	5	5	4	5	4	5	5	4
問卷57	0	0	0	0	0	0	0	0	0	0	0	5	5	5	5	5	5	4	4	4	4	4	5	5	5	5	5	5	4	4	4	4	4	5	5	5	5	5	5	4	4	4	4	4	5	5	5	5	5
問卷58	4	0	0	0	0	0	0	0	0	0	0	4	4	4	4	4	4	4	4	4	4	4	4	4	4	4	4	4	4	4	4	4	4	4	4	4	4	4	4	4	4	4	4	4	4	4	4	4	4
問卷59	5	5	5	5	5	5	5	5	5	4	5	5	5	5	5	5	5	5	5	5	4	5	5	5	5	5	5	5	5	5	5	4	5	5	5	5	5	5	5	5	5	5	4	5	5	5	5	5	5
問卷60	5	4	5	5	5	5	4	4	5	4	5	4	4	5	5	5	5	4	5	4	5	5	5	5	4	4	5	4	5	5	3	5	5	5	4	5	4	5	5	5	5	5	5	5	5	5	4	4	5
問卷61	5	5	5	5	5	5	5	5	5	5	5	5	5	5	5	5	5	5	5	5	5	5	5	5	5	5	5	5	5	5	5	5	5	5	5	5	5	5	5	5	5	5	5	5	5	5	5	5	5
問卷62	5	4	5	4	4	5	4	5	5	5	4	5	4	5	4	4	5	4	5	5	5	4	5	4	5	4	4	5	4	5	5	5	4	5	4	5	4	4	5	4	5	5	5	4	5	4	5	4	4
問卷63	5	4	4	5	4	5	4	5	5	5	5	5	4	4	5	4	5	4	5	5	5	5	5	4	4	5	4	5	4	5	5	5	5	5	4	4	5	4	5	4	5	5	5	5	5	4	4	5	4
問卷64	4	4	4	4	4	4	4	4	4	4	4	3	3	3	3	3	3	3	3	3	3	3	4	4	3	4	4	3	4	4	4	4	4	3	3	3	3	3	3	3	3	4	3	3	4	4	4	3	4
問卷65	5	5	4	4	4	4	4	4	4	4	4	5	5	5	4	5	5	5	5	5	5	5	5	5	4	5	4	5	4	5	5	5	5	4	4	4	5	4	4	4	4	4	4	4	4	4	4	4	3
問卷66	0	0	0	0	0	0	0	0	0	0	0	5	5	4	4	4	4	4	4	4	4	4	5	5	4	4	4	4	4	4	4	4	4	5	5	4	4	4	4	4	4	4	4	4	5	5	4	4	4
問卷67	5	5	5	5	5	5	5	5	5	5	5	5	5	5	5	5	5	4	4	4	4	4	5	5	5	5	5	5	4	4	4	4	4	5	5	5	5	5	5	4	4	4	4	4	5	5	5	5	5
問卷68	5	5	5	5	5	5	5	5	5	5	5	4	4	3	5	5	5	4	4	4	4	4	4	4	4	5	5	5	4	4	4	4	4	3	3	3	4	4	4	3	3	3	3	3	4	4	4	4	4
問卷69	4	4	4	4	4	4	4	4	4	4	4	4	4	4	4	4	4	4	4	4	4	4	5	5	5	5	5	5	5	5	5	5	5	4	4	4	4	4	4	4	4	4	4	4	4	4	4	4	4
問卷70	5	5	5	5	5	5	5	5	5	5	5	5	5	5	5	5	5	5	5	5	5	5	5	5	5	5	5	5	5	5	5	5	5	5	5	5	5	5	5	5	5	5	5	5	5	5	5	5	5
問卷71	0	0	0	0	0	0	0	0	0	0	0	4	4	4	5	4	4	4	5	5	5	5	5	5	5	5	5	5	5	5	5	5	5	5	5	4	5	5	5	5	5	5	5	5	5	4	4	5	5
問卷72	4	4	3	4	4	4	3	4	3	3	4	3	4	3	4	3	4	3	4	3	4	4	4	4	4	4	4	5	4	4	4	3	4	4	3	3	4	4	4	3	3	4	3	3	4	4	3	4	4
問卷73	0	0	0	0	0	0	0	0	0	0	0	4	4	3	5	5	5	4	3	4	3	4	5	5	4	5	5	5	4	3	4	3	4	4	4	3	5	5	5	4	3	4	3	4	4	4	3	5	5
問卷74	5	5	5	5	5	5	0	0	0	0	0	5	5	5	5	5	5	0	0	0	0	0	5	5	5	5	5	5	0	0	0	0	0	5	5	5	5	5	5	0	0	0	0	0	5	5	5	5	5
問卷75	5	5	5	5	5	5	5	5	5	5	5	4	5	4	5	4	4	5	5	5	4	5	5	5	5	5	5	5	5	5	5	4	5	5	5	5	5	5	4	5	0	5	5	5	5	5	5	5	5
問卷76	5	5	5	5	5	5	5	5	5	5	5	5	5	5	5	5	5	5	5	5	5	5	5	5	5	5	5	5	5	5	5	5	5	5	5	5	5	5	5	5	5	5	5	5	5	5	5	5	5
問卷77	4	4	4	5	5	5	4	4	4	4	4	4	5	4	5	5	5	4	4	4	4	4	5	5	5	5	5	5	4	4	4	4	4	4	5	5	5	5	5	4	4	4	4	4	5	5	4	5	5
問卷78	4	4	4	5	5	5	4	4	4	4	4	5	5	5	5	5	5	4	4	4	4	4	4	5	5	5	5	5	4	4	4	4	4	5	5	4	5	5	5	4	4	4	4	4	4	5	5	5	5
問卷79	0	0	0	0	0	0	0	0	0	0	0	5	5	5	5	5	5	5	3	4	3	3	5	5	5	5	5	5	5	3	4	3	3	4	4	4	4	4	4	3	3	3	3	3	4	4	4	4	4
問卷80	5	5	5	5	5	5	5	5	5	5	5	5	5	5	5	5	5	5	5	5	5	5	5	5	5	5	5	5	5	5	5	5	5	5	5	5	5	5	5	5	5	5	5	5	5	5	5	5	5
問卷81	5	5	5	5	5	5	5	5	4	5	5	5	5	5	5	5	5	5	5	4	5	5	5	5	5	5	5	5	5	5	4	5	5	5	5	5	5	5	5	5	5	4	5	5	5	5	5	5	5
問卷82	4	4	4	4	4	4	4	4	4	4	4	4	4	4	4	4	4	4	4	4	4	4	4	4	4	4	4	4	4	4	4	4	4	4	4	4	4	4	4	4	4	4	4	4	4	4	4	4	4
問卷83	0	0	0	0	0	0	0	0	0	0	0	5	5	5	5	5	5	5	5	5	5	5	5	5	5	5	5	5	5	5	5	5	5	5	5	5	5	5	5	5	5	5	4	5	5	5	5	5	5
問卷84	5	5	5	5	5	5	5	5	5	5	5	5	5	5	5	5	5	5	5	5	5	5	5	5	5	5	5	5	5	5	5	5	5	5	5	5	5	5	5	5	5	5	5	5	5	5	5	5	5
問卷85	5	0	0	0	0	0	0	0	0	0	0	5	5	5	5	5	5	4	4	4	4	4	5	5	5	5	5	5	4	4	4	4	4	5	5	5	5	5	5	4	4	4	4	4	5	5	5	5	5
問卷86	5	5	5	5	5	5	5	5	5	5	5	5	5	5	5	5	5	5	5	5	5	5	5	5	5	5	5	5	5	5	5	5	5	5	5	5	5	5	5	5	5	5	5	5	5	5	5	5	5
問卷87	4	3	3	4	4	4	4	4	4	4	4	5	4	3	5	4	3	4	4	5	4	4	5	5	5	5	5	5	5	4	5	4	5	5	5	4	5	5	4	5	4	5	4	5	5	5	5	5	5
問卷88	0	0	0	0	0	0	0	0	0	0	0	5	5	5	5	5	5	4	4	4	4	4	5	5	5	5	5	5	4	4	4	4	4	5	5	5	5	5	5	4	4	4	4	4	5	5	5	5	5
問卷89	5	5	5	5	5	5	5	5	4	3	3	5	5	5	5	5	5	5	5	4	3	3	5	5	5	5	5	5	5	5	4	3	3	5	5	5	5	5	5	5	3	4	3	3	5	5	5	5	5
問卷90	4	4	4	4	4	4	4	4	4	4	4	5	5	5	5	5	5	5	5	5	5	5	5	5	5	5	5	5	5	5	5	5	5	3	3	3	3	3	3	3	3	3	3	3	4	4	4	4	4
問卷91	5	5	5	5	5	5	5	5	5	5	5	5	5	5	5	5	5	5	5	5	5	5	5	5	5	5	5	5	5	5	5	5	5	5	5	5	5	5	5	5	5	5	5	5	5	5	5	5	5
問卷92	5	5	5	5	5	5	5	5	5	5	5	5	5	5	5	5	5	5	5	5	5	5	5	5	5	5	5	5	5	5	5	5	5	5	5	5	5	5	5	5	5	5	5	5	5	5	5	5	5
問卷93	4	4	4	4	4	4	4	4	4	4	4	4	4	4	4	4	4	4	4	4	4	4	4	4	4	4	4	4	4	4	4	4	4	4	4	4	4	4	4	4	4	4	4	4	4	4	4	4	4
問卷94	5	5	5	4	4	4	4	4	4	4	4	5	5	5	4	4	4	4	4	4	4	4	5	5	5	4	4	4	4	4	4	4	4	5	5	5	4	4	4	4	4	4	4	4	5	5	5	4	4
問卷95	4	4	4	4	4	4	4	4	4	4	4	4	4	4	4	4	4	4	4	4	4	4	4	4	4	4	4	4	4	4	4	4	4	4	4	4	4	4	4	4	4	4	4	4	4	4	4	4	4
問卷96	5	5	5	4	4	4	4	4	3	3	3	5	5	5	4	4	4	4	4	3	3	3	5	5	5	4	4	4	4	4	3	3	3	5	5	5	4	4	4	4	4	3	3	3	5	5	5	4	4
問卷97	4	4	4	4	4	4	4	4	4	4	4	4	4	4	4	4	4	4	4	4	4	4	4	4	4	4	4	4	4	4	4	4	4	4	4	4	4	4	4	4	4	4	4	4	4	4	4	4	4
問卷98	4	4	4	4	4	4	4	4	4	4	4	4	4	4	4	4	4	4	4	4	4	4	4	4	4	4	4	4	4	4	3	3	3	4	4	4	4	4	4	4	4	3	3	3	4	4	4	4	4
問卷99	3	3	3	3	3	3	3	3	3	3	3	4	4	4	4	4	4	3	4	4	3	3	4	4	4	4	4	4	3	3	3	3	3	4	4	4	4	4	4	3	3	3	3	3	4	4	4	4	4
問卷100	5	5	5	5	5	5	5	5	5	5	5	5	5	5	5	5	5	5	5	5	5	5	5	5	5	5	5	4	5	5	4	5	4	5	5	5	5	5	5	5	4	5	4	5	5	5	5	5	4
問卷101	5	5	5	5	5	5	5	5	5	5	5	5	5	5	5	5	5	5	5	5	5	5	5	5	5	5	5	5	5	5	5	5	5	5	5	5	5	5	5	5	5	5	5	5	5	5	5	5	5
問卷102	5	5	5	5	5	5	5	5	5	5	5	5	5	5	5	5	5	5	5	5	5	5	5	5	5	5	5	5	5	5	5	5	5	5	5	5	5	5	5	5	5	5	5	5	5	5	5	5	5
問卷103	5	5	5	5	5	5	5	5	5	5	5	5	5	5	5	5	5	5	5	5	5	5	5	5	5	5	5	5	5	5	5	5	5	5	5	5	5	5	5	5	5	5	5	5	5	5	5	5	5
問卷104	5	5	5	5	5	5	5	5	5	5	5	5	5	5	5	5	5	5	5	5	5	5	5	5	5	5	5	5	5	5	5	5	5	5	5	5	5	5	5	5	5	5	5	5	5	5	5	5	5
問卷105	4	4	4	4	4	4	4	4	4	4	4	4	4	4	4	4	4	4	4	4	4	4	4	4	4	4	4	4	4	4	4	4	4	4	4	4	4	4	4	4	4	4	4	4	4	4	4	4	4
問卷106	4	4	4	4	4	4	4	4	4	4	4	4	4	4	4	4	4	4	4	4	4	4	4	4	4	4	4	4	4	4	4	4	4	4	4	4	4	4	4	4	4	4	4	4	4	4	4	4	4
問卷107	5	5	5	5	5	5	5	5	5	5	5	5	5	5	5	5	5	5	5	5	5	5	5	5	5	5	5	5	5	5	5	5	5	5	5	5	5	5	5	5	5	5	5	5	4	4	4	4	4
問卷108	5	5	5	5	5	5	5	5	5	5	5	5	5	5	5	5	5	5	5	5	5	5	5	5	5	5	5	5	5	5	5	5	5	5	5	5	5	5	5	5	5	5	5	5	5	5	5	5	5
問卷109	0	0	0	0	0	0	0	0	0	0	0	5	4	4	4	4	4	4	4	4	4	4	5	4	3	4	4	3	4	4	4	4	4	5	5	4	5	5	4	5	5	5	5	5	5	5	4	5	5
問卷110	4	4	3	4	3	4	3	4	5	5	5	5	5	5	5	4	4	5	5	4	4	4	4	5	5	4	5	5	4	4	4	5	5	4	5	5	4	5	5	4	5	5	5	5	4	5	5	5	5
問卷111	4	4	4	3	4	4	5	4	4	5	4	5	5	5	4	5	5	4	5	5	5	5	5	4	4	5	5	4	4	5	4	5	5	4	4	5	5	4	5	5	4	5	4	5	4	4	5	4	5
問卷112	5	5	5	5	5	5	5	5	5	5	5	5	5	5	5	5	5	5	5	5	5	5	5	5	5	5	5	5	5	5	5	5	5	5	5	5	5	5	5	5	5	5	5	5	5	5	5	5	5
問卷113	5	5	5	5	5	5	5	5	5	5	5	5	5	5	5	5	5	4	3	4	4	4	5	5	5	5	5	5	5	4	5	5	5	5	5	5	5	5	5	5	5	5	5	5	5	5	4	4	5
問卷114	5	5	5	5	5	5	5	5	5	5	5	5	5	5	5	5	5	5	5	5	5	5	5	5	5	5	5	5	5	5	5	5	5	5	5	5	5	5	5	5	5	5	5	5	5	5	5	5	5
問卷115	5	4	4	5	4	5	5	4	4	4	4	5	4	4	5	4	5	5	4	4	4	4	5	4	4	5	4	5	5	4	4	4	4	5	4	4	5	4	5	5	4	4	4	4	5	4	4	5	4
問卷116	5	5	5	5	5	5	4	3	4	3	4	5	5	5	5	5	5	4	3	4	3	4	5	5	5	5	5	5	4	3	4	3	4	5	5	5	5	5	5	4	3	4	3	4	5	5	5	5	5
問卷117	4	4	4	5	5	5	5	5	5	5	5	5	5	5	5	5	5	5	5	4	4	5	5	5	4	4	5	5	5	5	5	5	5	5	5	5	5	4	4	4	4	4	4	4	5	5	5	4	5
問卷118	5	5	5	5	5	5	5	5	5	5	5	5	5	5	5	5	5	5	5	5	5	5	5	5	5	5	5	5	5	5	5	5	5	5	5	5	5	5	5	5	5	5	5	5	5	5	5	5	5
問卷119	5	5	5	5	5	5	5	5	5	5	5	5	5	5	5	5	5	5	5	5	5	5	5	5	5	5	5	5	5	5	5	5	5	5	5	5	5	5	5	5	5	5	5	5	5	5	5	5	5
問卷120	5	5	5	5	5	5	5	5	5	5	5	5	5	5	5	5	5	5	5	5	5	5	5	5	5	5	5	5	5	5	5	5	5	5	5	5	5	5	5	5	5	5	5	5	5	5	5	5	5
問卷121	4	4	4	4	4	4	4	4	4	4	4	4	4	4	4	4	4	4	4	4	4	4	4	4	4	4	4	4	4	4	4	4	4	4	4	4	4	4	4	4	4	4	4	4	4	4	4	4	4
問卷122	5	4	5	4	5	4	5	4	5	5	4	5	4	4	5	5	5	4	4	5	5	4	5	4	5	5	5	4	5	4	5	5	4	5	4	5	5	5	5	4	5	4	5	4	5	4	4	5	5
問卷123	4	4	4	4	4	4	4	4	4	4	4	4	4	4	4	4	4	4	4	4	4	4	4	4	4	4	4	4	4	4	4	4	4	4	4	4	4	4	4	4	4	4	4	4	4	4	4	4	4
問卷124	4	2	2	3	3	3	5	5	5	4	3	5	5	5	5	5	5	4	5	4	3	3	5	5	5	5	5	5	5	5	5	5	5	5	5	5	5	5	5	5	4	4	4	4	5	5	5	5	5
問卷125	4	5	5	4	5	4	4	3	4	3	4	5	5	5	4	5	4	4	3	4	3	4	5	5	5	4	5	5	4	3	4	4	4	5	5	5	4	5	4	4	3	4	4	4	5	5	5	4	5
問卷126	3	4	4	4	3	3	3	3	3	4	4	4	3	4	4	4	4	4	4	4	4	5	4	4	4	4	3	5	4	4	4	4	4	4	4	4	4	5	4	4	4	4	4	4	4	4	4	4	5
問卷127	5	5	5	5	4	4	5	5	4	3	3	5	4	4	4	4	5	5	5	5	3	3	4	4	5	4	4	5	4	5	4	3	3	5	4	4	4	5	4	4	5	4	3	3	5	5	4	4	5
問卷128	5	5	5	5	5	5	5	5	5	5	5	5	5	5	5	5	5	5	5	5	5	5	5	5	5	5	5	5	5	5	5	5	5	5	5	5	5	5	5	5	5	5	5	5	5	5	5	5	5
問卷129	5	5	5	5	5	5	5	5	5	5	5	5	5	5	5	5	5	5	5	5	5	5	5	5	5	5	5	5	5	5	5	5	5	5	5	5	5	5	5	5	5	5	5	5	5	5	5	5	5
問卷130	3	3	3	3	3	3	3	3	3	3	3	4	4	4	4	4	4	4	4	4	4	4	4	4	4	4	4	4	4	4	4	4	4	3	3	3	3	3	3	3	3	3	3	3	3	3	3	3	3
問卷131	5	5	5	5	5	5	5	5	5	5	5	5	5	5	4	5	5	3	5	5	5	5	5	5	5	4	5	5	4	5	4	5	4	5	5	5	4	5	5	3	5	5	5	5	5	4	5	4	5
問卷132	5	5	5	5	5	5	5	5	5	5	5	5	5	5	5	5	5	5	5	5	5	5	5	5	5	5	5	5	5	5	5	5	5	5	5	5	5	5	5	5	5	5	5	5	5	5	5	5	5
問卷133	4	5	5	5	4	5	5	5	5	4	5	5	5	4	4	5	4	4	4	4	5	5	5	4	5	5	4	5	5	5	5	4	5	5	5	5	5	4	4	4	5	5	4	5	5	5	5	5	4
問卷134	3	3	3	3	3	3	3	3	3	3	3	4	4	4	4	4	4	4	4	4	4	4	4	4	4	4	4	4	4	4	4	4	4	3	3	3	3	3	3	3	3	3	3	3	3	3	3	3	3
問卷135	0	0	0	0	0	0	0	0	0	0	0	5	5	5	5	5	5	5	5	5	5	5	5	5	5	5	5	5	5	5	5	5	5	5	5	5	5	5	5	5	5	5	5	5	5	5	5	5	5
問卷136	4	4	4	4	4	4	4	4	4	4	4	4	4	4	4	4	4	4	4	4	4	4	4	4	4	4	4	4	4	4	4	4	4	4	4	4	4	4	4	4	4	4	4	4	4	4	4	4	4
問卷137	4	4	4	4	4	4	4	4	4	4	4	4	4	4	4	4	4	4	4	4	4	4	4	4	4	4	4	4	4	4	4	4	4	4	4	4	4	4	4	4	4	4	4	4	4	4	4	4	4
問卷138	4	4	4	4	4	4	4	4	4	4	4	4	4	4	4	4	4	4	4	4	4	4	4	4	4	4	4	4	4	4	4	4	4	4	4	4	4	4	4	4	4	4	4	4	4	4	4	4	4
問卷139	5	5	4	5	5	4	4	4	4	4	4	5	5	4	5	5	4	4	4	4	4	4	5	5	4	5	5	4	4	4	4	4	4	5	5	4	5	5	4	4	4	4	4	4	5	5	4	5	5
問卷140	5	5	4	5	5	4	4	4	4	4	4	5	5	4	5	5	4	4	4	4	4	4	5	5	4	5	5	4	4	4	4	4	4	5	5	4	5	5	4	4	4	4	4	4	5	5	4	5	5
問卷141	3	3	3	4	4	4	3	3	3	3	3	4	4	4	5	5	5	4	4	4	4	4	4	4	4	5	5	5	3	3	4	4	4	4	4	4	5	5	5	2	2	4	4	4	4	4	4	5	5
問卷142	5	5	5	5	5	5	3	3	3	3	3	5	5	5	5	5	5	3	3	3	3	3	5	5	5	5	5	5	3	3	3	3	3	5	5	5	5	5	5	3	3	3	3	3	5	5	5	5	5
問卷143	5	5	5	5	5	5	5	5	5	5	5	4	4	4	4	4	4	4	4	4	4	4	5	5	5	5	5	5	5	5	5	5	5	5	5	5	5	5	5	5	5	5	5	5	5	5	5	5	5
問卷144	5	4	4	4	5	5	4	4	5	4	5	5	5	4	4	5	4	4	5	5	4	5	5	4	5	4	5	4	4	5	5	4	5	5	4	5	4	5	5	4	5	5	4	5	5	5	4	4	5
問卷145	5	5	5	5	4	5	5	4	5	5	5	5	5	5	5	5	5	5	4	4	5	5	5	5	4	5	5	5	5	4	4	5	4	5	5	5	5	5	5	5	5	5	5	4	5	5	5	4	5
問卷146	5	5	5	5	5	5	5	5	5	5	5	5	5	5	5	5	5	5	5	5	5	5	5	5	5	5	5	5	5	5	5	5	5	5	5	5	5	5	5	5	5	5	5	5	5	5	5	5	5
問卷147	5	5	5	5	5	5	5	5	5	5	5	5	5	5	5	5	5	5	5	5	5	5	5	5	5	5	5	5	5	5	5	5	5	5	5	5	5	5	5	5	5	5	5	5	5	5	5	5	5
問卷148	5	5	4	4	5	4	5	5	5	5	5	5	5	4	4	5	4	5	5	5	5	5	5	5	4	4	5	4	5	5	5	5	5	5	5	4	4	5	4	5	5	5	5	5	5	5	4	4	5
問卷149	5	5	5	5	5	5	5	4	4	4	4	5	5	5	5	5	5	4	4	4	4	4	5	5	5	5	5	5	5	4	4	4	4	5	5	5	5	5	5	5	4	4	4	4	5	5	5	5	5
問卷150	4	4	4	4	4	4	4	4	4	4	4	5	5	5	5	5	5	5	5	5	4	5	5	5	5	5	5	5	5	5	5	3	4	5	5	5	4	5	4	5	5	5	5	5	5	5	5	5	5
問卷151	3	3	3	4	4	5	4	4	3	3	3	4	4	4	4	4	4	4	4	4	3	4	5	5	5	5	5	5	4	3	4	3	4	5	5	5	5	5	5	4	3	4	3	4	5	5	5	5	5
問卷152	5	5	5	5	5	5	5	5	5	5	5	5	5	5	5	5	5	4	4	4	4	4	5	4	5	5	5	4	4	4	4	4	3	5	5	5	4	5	5	4	5	4	5	4	4	4	5	5	5
問卷153	4	4	4	4	4	4	4	4	4	4	3	4	4	4	4	4	4	4	4	4	4	4	4	4	4	4	4	4	4	4	4	4	4	4	4	4	4	4	4	4	4	4	4	4	4	4	4	4	4
問卷154	5	5	5	5	5	5	5	5	5	5	5	5	5	5	5	5	5	5	5	5	5	5	5	5	5	5	5	5	5	5	5	5	5	5	5	5	5	5	5	5	5	5	5	5	5	5	5	5	5
問卷155	4	3	3	4	3	3	4	3	3	3	3	4	4	4	5	5	4	4	4	4	3	3	5	5	5	5	5	5	5	4	4	4	4	4	4	4	5	4	4	4	4	4	4	4	5	4	4	5	4
問卷156	5	5	5	5	5	5	5	3	3	3	3	5	5	5	5	5	5	3	3	3	3	3	5	5	5	5	5	5	4	3	3	3	3	5	5	5	5	5	5	4	3	3	3	3	5	5	5	5	5
問卷157	5	5	5	5	5	5	5	5	5	5	5	5	5	5	5	5	5	5	5	5	5	5	5	5	5	5	5	5	5	5	5	5	5	5	5	5	5	5	5	5	5	5	5	5	5	5	5	5	5
問卷158	5	5	5	5	5	5	5	5	5	5	5	5	5	5	5	5	5	5	5	5	5	5	5	5	5	5	5	5	5	5	5	5	5	5	5	5	5	5	5	5	5	5	5	5	5	5	5	5	5
問卷159	4	4	4	4	4	4	4	4	4	4	4	4	4	4	4	4	4	4	4	4	4	4	5	5	4	5	4	5	5	5	5	5	4	4	4	4	4	4	4	4	4	4	4	4	4	4	4	4	4
問卷160	5	5	5	5	5	5	5	5	5	5	5	5	5	5	5	5	5	5	5	5	5	5	5	5	5	5	5	5	5	5	5	5	5	4	4	5	5	4	5	4	4	5	4	4	5	5	4	4	5
問卷161	5	5	5	5	0	5	0	0	0	0	0	5	5	5	5	5	5	4	4	5	0	0	5	5	5	5	5	5	4	3	5	0	0	5	5	5	5	5	5	5	3	5	0	0	5	5	5	5	5
問卷162	5	5	5	5	5	5	5	5	5	5	5	5	5	5	5	5	5	5	5	5	5	5	5	5	5	5	5	5	5	5	5	5	5	5	4	4	4	4	4	5	4	4	4	4	5	5	4	5	4
問卷163	5	5	5	5	5	5	5	5	5	5	5	5	5	5	5	5	5	5	5	5	5	5	5	5	5	5	5	5	5	5	5	5	5	5	5	5	5	5	5	5	5	5	5	5	5	5	5	5	5
問卷164	5	5	5	5	5	5	5	5	4	3	3	5	5	5	5	5	5	5	5	4	3	3	5	5	5	5	5	5	5	4	4	3	3	5	5	5	5	5	5	5	4	4	3	3	5	5	5	5	5
問卷165	4	4	4	4	4	4	4	4	4	4	4	4	4	4	5	5	5	4	4	4	4	4	4	4	4	4	4	4	4	5	4	4	4	4	4	4	4	4	4	4	4	4	4	4	4	4	4	4	4
問卷166	5	3	3	5	3	3	5	3	3	3	3	5	5	5	5	5	5	5	2	5	2	4	5	5	5	5	5	5	5	2	5	2	4	5	5	5	5	5	5	5	2	4	2	4	5	5	5	5	5
問卷167	0	0	0	0	0	0	0	0	0	0	0	5	5	5	5	5	5	4	4	4	4	4	5	5	5	5	5	5	4	4	4	4	4	5	5	5	5	5	5	4	4	4	4	4	5	5	5	5	5
問卷168	4	4	4	4	4	4	4	4	4	4	4	4	4	4	4	4	4	4	4	4	4	4	4	4	4	4	4	4	4	4	4	4	4	4	4	4	4	4	4	4	4	4	4	4	4	4	4	4	4
問卷169	5	5	5	5	5	5	5	5	5	5	5	5	5	5	5	5	5	5	5	5	5	5	5	5	5	5	5	5	5	5	5	5	5	5	5	5	5	5	5	5	5	5	5	5	5	5	5	5	5
問卷170	5	3	3	5	4	4	5	5	5	5	5	5	5	5	5	5	5	5	5	5	5	5	5	5	5	5	5	5	5	5	5	5	5	5	5	5	5	5	5	5	5	5	5	5	5	5	5	5	5
問卷171	5	5	5	5	5	5	5	5	5	5	5	5	5	5	5	5	5	5	5	5	5	5	5	5	5	5	5	5	5	5	5	5	5	5	5	5	5	5	5	5	5	5	5	5	5	5	5	5	5
問卷172	4	4	4	4	4	4	4	4	4	4	4	4	5	5	5	5	5	5	5	5	5	5	4	5	5	5	5	5	5	5	5	5	5	4	5	5	5	5	5	5	5	5	5	5	4	5	5	5	5
問卷173	4	4	4	4	4	4	4	4	4	4	4	5	5	5	5	5	5	4	4	4	4	4	5	5	5	5	5	5	4	4	4	4	4	5	5	5	5	5	5	4	4	4	4	4	4	4	4	4	4
問卷174	4	4	4	5	5	5	4	4	5	4	5	5	5	5	5	5	4	4	4	4	4	4	5	5	5	5	5	5	5	4	5	4	5	4	4	4	5	5	4	5	3	4	3	4	5	5	4	5	5
問卷175	5	5	4	5	4	5	5	3	4	3	4	5	5	5	5	5	5	5	5	5	4	4	5	5	5	5	5	5	4	3	4	3	4	5	5	5	5	5	5	4	3	4	3	4	5	5	5	5	5
問卷176	5	5	5	5	5	5	5	5	5	5	5	5	5	5	5	5	5	5	5	5	5	5	5	5	5	5	5	5	5	5	5	5	5	5	5	5	4	5	4	4	4	4	3	3	5	5	5	5	5
問卷177	5	5	5	5	5	5	5	5	5	5	5	5	5	5	5	5	5	5	5	5	5	5	5	5	5	5	5	5	5	5	5	5	5	5	4	4	4	5	5	4	4	5	5	4	5	5	5	5	5
問卷178	5	5	5	5	5	5	5	4	4	3	4	5	5	5	5	5	5	5	4	4	3	4	5	5	5	5	5	5	5	4	4	3	4	5	5	5	5	5	5	5	4	4	3	4	5	5	5	5	5
問卷179	5	4	3	5	4	3	5	4	4	3	3	5	5	5	5	5	5	5	5	5	5	5	5	5	5	5	5	5	5	5	5	5	5	5	5	5	5	5	5	5	5	5	5	5	5	5	5	5	5
問卷180	5	5	5	5	5	5	5	5	5	5	5	5	5	5	5	5	5	5	5	5	5	5	5	5	5	5	5	5	5	5	5	5	5	5	5	5	5	5	5	5	5	5	5	5	5	5	5	5	4
問卷181	5	5	5	5	5	5	5	5	5	5	5	5	5	5	5	5	5	5	5	5	5	5	5	5	5	5	5	5	5	5	5	5	5	5	5	5	5	5	5	5	5	5	5	5	5	5	5	5	5
問卷182	4	4	3	4	4	4	4	4	3	4	4	4	3	4	3	4	4	3	3	4	4	3	4	4	4	3	4	3	4	4	4	4	3	3	3	4	4	3	3	4	4	3	3	4	4	3	4	4	4
問卷183	4	4	4	4	5	4	4	3	4	4	3	4	4	4	4	5	4	4	3	4	4	3	4	4	4	4	5	4	4	3	4	4	3	4	4	4	4	5	4	4	3	4	4	3	4	4	4	4	5
問卷184	4	4	3	3	3	3	3	3	3	3	3	4	4	3	3	3	3	3	3	3	3	3	4	3	3	3	3	3	3	3	3	3	3	4	3	3	3	3	3	3	3	3	3	3	4	3	3	3	3
問卷185	5	5	5	5	5	5	5	5	5	5	5	5	5	5	5	5	5	5	5	5	5	5	5	5	5	5	5	5	5	5	5	5	5	5	5	5	5	5	5	5	5	5	5	5	5	5	5	5	5
問卷186	3	3	3	3	3	3	3	3	3	3	3	4	4	4	4	4	3	4	3	4	3	3	4	4	4	4	3	4	3	3	4	3	3	4	4	4	4	4	3	4	4	3	3	3	4	4	4	4	3
問卷187	5	5	5	5	5	5	5	5	5	5	5	5	5	5	5	5	5	5	5	5	5	5	5	5	5	5	5	5	5	5	5	5	5	5	5	5	5	5	5	5	5	5	5	5	5	5	5	5	5
問卷188	4	4	4	4	4	4	4	4	4	4	4	4	4	4	4	4	4	4	4	4	4	4	4	4	5	5	4	5	5	5	5	5	5	4	4	4	4	4	4	4	4	4	4	4	4	4	4	4	4
問卷189	5	5	5	5	5	5	5	5	5	5	5	5	5	5	5	5	5	5	5	5	5	5	5	5	5	5	5	5	5	5	5	5	5	5	5	5	5	5	5	5	5	5	5	5	5	5	5	5	5
問卷190	4	4	5	3	4	4	3	5	4	4	4	5	5	4	5	4	3	5	5	4	4	4	4	4	4	4	5	4	5	4	5	3	4	4	5	3	4	3	5	4	5	4	5	3	4	3	4	5	4
問卷191	5	5	5	5	5	5	5	5	5	5	5	5	5	5	5	5	5	5	5	5	5	5	5	5	5	5	5	5	5	5	5	5	5	5	5	5	5	5	5	5	5	5	5	5	5	5	5	5	5
問卷192	5	5	5	5	5	5	5	5	5	5	5	5	5	5	5	5	5	5	5	5	5	5	5	5	5	5	5	5	5	5	5	5	5	5	5	5	5	5	5	5	5	5	5	5	5	5	5	5	5
問卷193	4	4	4	4	4	4	4	4	4	4	4	4	4	4	4	4	4	4	4	4	4	4	4	4	4	4	4	4	4	4	4	4	4	4	4	4	4	4	4	4	4	4	4	4	4	4	4	4	4
問卷194	5	5	5	5	5	5	5	3	5	3	5	5	5	5	5	5	5	5	3	5	3	5	5	5	5	5	5	5	5	3	5	3	5	5	5	5	5	5	5	5	3	5	3	5	5	5	5	5	5
問卷195	5	5	5	5	5	5	5	5	5	5	5	5	5	5	5	5	5	5	5	5	5	5	5	5	5	5	5	5	5	5	5	5	5	5	5	5	5	5	5	5	5	5	5	5	5	5	5	5	5
問卷196	5	5	5	5	5	5	5	5	5	5	5	5	5	5	5	5	5	5	5	5	5	5	5	5	5	5	5	5	5	5	5	5	5	5	5	5	5	5	5	5	5	5	5	5	5	5	5	5	5
問卷197	5	5	5	5	5	5	5	5	5	5	5	5	5	5	5	5	5	5	5	5	5	5	5	5	5	5	5	5	5	5	5	5	5	5	5	5	5	5	5	5	5	5	5	5	5	5	5	5	5
問卷198	4	5	4	4	4	3	3	4	4	4	4	4	4	4	3	4	3	3	5	5	4	4	5	5	5	4	5	4	4	4	5	4	3	4	4	4	3	4	3	3	4	4	4	3	4	4	4	3	4
問卷199	5	5	5	5	5	5	5	5	5	5	5	5	5	5	5	5	5	5	5	5	5	5	5	5	5	5	5	5	5	5	5	5	5	4	5	4	5	5	5	5	5	5	5	5	5	5	5	5	5
問卷200	4	4	4	4	4	4	4	4	4	4	4	4	4	4	4	4	4	4	4	4	4	4	4	4	4	4	4	4	4	4	4	4	4	4	4	4	4	4	4	4	4	4	4	4	4	4	4	4	4
問卷201	4	4	4	4	4	4	4	4	4	4	4	3	4	4	3	4	4	3	4	4	4	4	4	4	4	4	4	4	4	4	4	4	4	4	4	4	4	4	4	4	4	4	4	4	4	4	4	4	4
問卷202	4	4	4	4	4	4	4	4	4	4	4	4	4	4	4	4	4	4	4	4	4	4	4	4	4	4	4	4	4	4	4	4	4	4	4	4	4	4	4	4	4	4	4	4	4	4	4	4	4
問卷203	4	4	4	4	4	4	4	4	4	4	4	4	4	4	4	4	4	4	4	4	4	4	4	4	4	4	4	4	4	4	4	4	4	4	4	4	4	4	4	4	4	4	4	4	4	4	4	4	4
問卷204	5	4	3	5	5	5	4	3	3	3	3	5	4	3	5	5	5	4	3	3	3	3	5	4	3	5	5	5	4	3	3	3	3	5	4	3	5	5	5	4	3	3	3	3	5	4	3	5	5
問卷205	5	5	5	5	5	5	5	5	5	5	5	5	5	5	5	5	5	4	4	4	5	4	5	5	5	5	5	5	4	5	5	4	5	5	5	5	5	5	5	5	4	5	4	5	5	5	5	5	5
問卷206	4	4	4	4	4	4	4	4	4	4	4	4	4	4	4	4	4	4	4	4	4	4	4	4	4	4	4	4	4	4	4	4	4	4	4	4	4	4	4	4	4	4	4	4	4	4	4	4	4
問卷207	5	4	4	5	5	4	3	4	5	5	5	4	4	4	3	4	4	4	4	4	5	5	3	4	4	4	4	3	4	4	5	4	4	5	4	4	3	4	4	5	4	3	5	5	5	4	4	4	3
問卷208	5	5	5	5	4	5	5	5	5	5	5	5	5	5	5	4	5	5	5	5	5	5	5	5	5	5	4	5	5	5	5	5	5	5	5	5	5	4	5	5	5	5	5	5	5	5	5	5	4
問卷209	5	5	5	5	5	5	5	5	5	5	5	5	5	5	5	5	5	5	5	5	5	5	5	5	5	5	5	5	5	5	5	5	5	5	5	5	5	5	5	5	5	5	5	5	5	5	5	5	5
問卷210	5	5	5	5	5	5	5	5	5	5	5	5	5	4	5	5	5	5	5	5	5	5	5	5	5	5	5	5	5	5	5	5	5	5	5	5	4	5	5	5	5	5	5	5	5	5	5	5	5
問卷211	5	5	5	5	5	5	5	5	5	5	5	5	5	4	4	5	5	5	5	5	5	5	5	5	5	5	5	5	5	5	5	5	5	5	5	5	4	4	4	4	4	4	4	4	5	5	5	4	4
問卷212	5	5	5	5	5	5	4	4	3	3	3	5	5	5	5	5	5	4	4	3	3	3	5	5	5	5	5	5	4	4	3	3	3	5	5	5	5	5	5	4	4	3	3	3	5	5	5	5	5
問卷213	0	0	0	0	0	0	0	0	0	0	0	0	0	0	0	0	0	0	0	0	0	0	0	0	0	0	0	0	0	0	0	0	0	0	0	0	0	0	0	0	0	0	0	0	0	0	0	0	0
問卷214	0	0	0	0	0	0	0	0	0	0	0	4	4	4	4	4	3	3	3	3	3	3	4	4	4	4	4	3	3	3	3	3	3	4	4	4	4	4	3	3	3	3	3	3	4	4	4	4	4
問卷215	0	0	0	0	0	0	0	0	0	0	0	4	4	3	4	4	3	3	4	4	4	4	4	4	3	4	4	4	3	4	4	4	4	4	4	3	4	4	4	3	4	4	4	4	4	4	4	4	4
問卷216	0	0	0	0	0	0	0	0	0	0	0	5	5	4	5	5	5	5	5	5	5	5	5	5	5	5	5	5	5	5	5	5	5	5	5	4	5	5	5	5	5	5	5	5	5	5	5	5	5
問卷217	5	5	5	5	5	5	4	4	4	3	3	5	5	5	5	5	5	4	4	4	3	3	5	5	5	5	5	5	4	4	4	3	3	5	5	5	5	5	5	4	4	4	3	3	5	5	5	5	5
問卷218	5	4	4	5	5	5	5	5	5	5	4	5	5	5	5	5	4	5	4	4	4	3	5	5	5	5	5	4	5	4	4	4	3	5	5	5	5	5	4	5	4	4	4	3	5	5	5	5	5
問卷219	5	4	4	5	4	4	4	4	4	4	4	4	4	4	4	4	4	4	4	4	4	4	5	5	5	4	4	4	4	4	4	4	4	5	5	5	5	4	4	4	4	4	4	4	5	5	5	5	5
問卷220	5	4	4	4	4	4	4	4	4	4	4	5	5	5	5	5	5	5	5	5	4	4	4	5	5	5	5	4	4	3	4	3	4	4	5	5	5	5	4	4	3	4	3	4	4	5	5	5	5
問卷221	5	5	5	5	5	5	0	0	0	0	0	5	5	5	5	5	5	0	0	0	0	0	5	5	5	5	5	5	0	0	0	0	0	5	5	5	5	5	5	0	0	0	0	0	4	4	4	4	4
問卷222	5	0	0	0	0	0	0	0	0	0	0	5	5	5	5	5	5	5	5	5	5	5	5	5	5	5	5	5	5	5	5	5	5	5	5	5	5	5	5	5	5	5	5	5	5	5	5	5	5
問卷223	0	0	0	0	0	0	0	0	0	0	0	0	0	0	0	0	0	0	0	0	0	0	0	0	0	0	0	0	0	0	0	0	0	0	0	0	0	0	0	0	0	0	0	0	0	0	0	0	0
問卷224	4	4	4	4	4	4	4	4	4	4	4	5	5	5	4	5	4	5	3	4	3	4	5	5	5	5	5	5	5	2	3	2	3	5	5	5	5	5	4	5	2	3	2	3	5	5	5	5	5
問卷225	5	5	5	5	5	4	5	4	5	5	5	5	5	5	5	5	5	5	5	4	5	5	5	5	5	4	5	5	5	5	5	5	5	5	5	5	5	4	5	5	4	5	5	5	5	5	4	5	5
[truncated: 41 more columns]

## Sheet: 北部
一。1.安寧緩和醫療條例與安寧療護概念(蔡兆勳主任)2.腎臟緩和醫療的適用條件與預立醫療自主計畫(蔡宏斌醫師)3.腎緩和醫療的症狀控制與緩和透析(趙家德醫師)4.腎臟安寧療護實務分享(賴俊夫醫師)5.開場與閉幕討論(黃政文主任)
a.對課程的評值-態度上對安寧療護的體認b.對課程的值-知上理念與思考的啟發c.對課程的評值-技術上臨床與實務運用d.對講師的評值-態度上精神感召e.對講師的評值-知識上專業知識f.對講師的評值-技術上講解能力g.對自我的評值-態度上投入意願程度h.對自我的評值-知識上課程已知程度i.對自我的評值-知識上課後增加程度j.對自我的評值-技術一課程已知程度k.對自我的評值-技術上課後增加程度
二。課程相關意見(1.1最有興趣的課程1.2覺得較不需要的課程1.3認為那堂課時間太短1.4認為那堂課時間太長)二、2參加此次課程的原因(選項1.自已的需求2.單位的需求3其他)二、3對本次課程的滿意程度(選項1.非常滿意2.很滿意3.滿意4.不滿意5.很不滿意)
二、4在日常照護腎臟病人的過程中，是否會將腎病緩和醫療或緩如透析的觀念介紹給腎友與其家屬(選項1.是2.否)二、5您目前服務單位屬於(選項1.醫學中心2.區域醫院3.地區醫院4.基層透析院所5.其它)
二、6 您目前的工作身份(可複選)(選項1.腎臟科醫師2.安寧專科醫師3.腎臟科研修醫師fellow4.安寧研修醫師fellow5.腎臟專科病房護理師6.血液透析中心護理師7.腹膜透析中心護理師8.CKD衛教師9.安寧共照管理師10.安寧緩和病房護理師11.其他)二、7服務年資
一	1-a	1-b	1-c	1-d	1-e	1-f	1-g	1-h	1-i	1-j	1-k	2-a	2-b	2-c	2-d	2-e	2-f	2-g	2-h	2-i	2-j	2-k	3-a	3-b	3-c	3-d	3-e	3-f	3-g	3-h	3-i	3-j	3-k	4-a	4-b	4-c	4-d	4-e	4-f	4-g	4-h	4-i	4-j	4-k	5-a	5-b	5-c	5-d	5-e
問卷1	5	4	4	5	4	4	5	4	4	3	3	5	4	4	4	4	4	5	4	4	3	3	4	4	4	4	3	3	4	3	3	3	3	5	5	5	5	4	4	5	4	4	3	3	5	4	4	5	5
問卷2	5	5	5	5	5	5	5	5	5	5	5	5	5	5	5	5	5	5	5	5	5	5	5	5	5	5	5	5	5	5	5	5	5	5	5	5	5	5	5	5	5	5	5	5	5	5	5	5	5
問卷3	5	5	5	5	5	5	5	5	5	5	5	5	5	5	5	5	5	5	5	5	5	5	0	0	0	0	0	0	0	0	0	0	0	0	0	0	0	0	0	0	0	0	0	0	0	0	0	0	0
問卷4	4	5	4	5	4	5	4	3	4	4	3	4	5	4	5	4	5	4	3	4	3	3	4	4	3	5	4	5	4	3	4	3	3	4	4	4	5	4	5	4	3	3	3	3	4	4	4	5	4
問卷5	5	5	5	5	5	5	5	5	5	5	5	5	5	5	5	5	5	5	5	5	5	5	5	5	5	5	5	5	5	5	5	5	5	5	5	5	5	5	5	5	5	5	5	5	5	5	5	5	5
問卷6	5	5	5	5	5	5	5	5	5	5	5	5	5	5	5	5	5	5	5	5	5	5	5	5	5	5	5	5	5	5	5	5	5	5	5	5	5	5	5	5	5	5	5	5	0	0	0	0	0
問卷7	5	5	5	5	5	5	5	5	5	5	5	5	5	5	5	5	5	5	5	5	5	5	5	5	5	5	5	5	5	5	5	5	5	5	5	5	5	5	5	5	5	5	5	5	5	5	5	5	5
問卷8	5	5	5	5	5	5	5	3	4	3	4	5	5	5	5	5	5	5	3	4	3	4	5	5	5	5	5	5	5	3	4	3	4	5	5	5	5	5	5	5	3	4	3	4	5	5	5	5	5
問卷9	5	5	4	5	5	4	5	5	5	5	5	5	5	4	5	5	4	5	4	4	5	4	5	4	4	4	5	4	5	5	4	3	3	5	4	4	4	5	4	5	5	4	3	3	5	4	4	4	5
問卷10	5	5	5	5	5	5	5	4	5	4	4	5	5	4	5	5	5	4	4	4	4	4	5	5	5	5	5	5	5	4	4	4	4	5	5	5	5	5	5	5	3	4	4	4	5	5	5	5	5
問卷11	4	5	5	5	5	5	5	5	5	4	5	4	4	4	4	4	4	4	4	4	4	4	4	4	4	4	4	4	4	4	4	4	4	5	5	5	5	5	5	5	5	5	5	5	4	4	4	4	4
問卷12	0	0	0	0	0	0	0	0	0	0	0	0	0	0	0	0	0	0	0	0	0	0	0	0	0	0	0	0	0	0	0	0	0	0	0	0	0	0	0	0	0	0	0	0	0	0	0	0	0
問卷13	5	5	5	5	5	5	5	5	5	5	5	5	5	5	5	5	5	5	5	5	4	5	5	5	5	5	5	5	5	5	5	4	5	5	5	5	5	5	5	5	5	5	5	5	5	5	5	5	5
問卷14	5	5	5	5	5	5	5	5	5	5	5	5	5	5	5	5	5	5	5	5	5	5	5	5	5	5	5	5	5	5	5	5	5	5	5	5	5	5	5	5	5	5	5	5	5	5	5	5	5
問卷15	5	5	5	5	5	5	5	5	5	5	5	5	5	5	5	5	5	5	5	5	5	5	5	5	5	5	5	5	5	5	5	5	5	5	5	5	5	5	5	5	5	5	5	5	5	5	5	5	5
問卷16	5	5	5	5	5	5	5	3	4	3	4	5	5	5	5	5	5	4	3	3	3	3	4	5	4	4	5	4	3	3	3	3	3	5	5	5	5	5	4	4	3	4	3	4	5	5	5	4	5
問卷17	5	5	5	5	5	5	5	5	5	5	5	5	5	5	5	5	5	5	5	5	5	5	5	5	5	5	5	5	5	5	5	5	5	5	5	5	5	5	5	5	5	5	5	5	5	5	5	5	5
問卷18	5	5	5	5	5	5	5	5	5	5	5	5	5	5	5	5	5	5	5	5	5	5	5	5	5	5	5	5	5	5	5	5	5	5	5	5	5	5	5	5	5	5	5	5	5	5	5	5	5
問卷19	5	5	5	5	5	5	5	5	5	3	4	5	5	5	5	5	5	5	5	5	3	4	5	5	5	5	5	5	5	5	5	3	4	5	5	5	5	5	5	5	5	5	3	4	5	5	5	5	5
問卷20	5	5	5	5	5	5	5	5	5	5	5	5	5	5	5	5	5	5	5	5	5	5	5	5	5	5	5	5	5	5	5	5	5	5	5	5	5	5	5	5	5	5	4	5	5	5	5	5	5
問卷21	5	5	5	5	5	5	5	5	5	4	4	4	5	5	4	4	4	4	5	5	4	5	4	4	4	4	4	3	4	4	4	4	4	5	5	5	5	5	4	5	4	5	5	5	4	4	4	4	4
問卷22	5	5	4	5	4	5	4	4	4	4	4	4	4	4	4	4	4	4	4	4	4	4	4	4	4	4	4	3	4	4	4	4	4	4	4	4	4	4	4	4	4	4	4	4	4	4	4	4	4
問卷23	5	5	5	5	5	5	5	4	5	5	5	5	5	4	5	4	5	4	5	5	5	5	5	4	5	4	5	5	5	4	5	4	5	5	5	5	4	5	4	5	5	5	5	5	5	5	5	5	5
問卷24	5	5	5	5	5	5	5	5	5	5	5	5	5	5	5	5	5	5	5	5	5	5	5	5	5	5	5	5	5	5	5	5	5	5	5	5	5	5	5	5	5	5	5	5	5	5	5	5	5
問卷25	5	4	5	4	4	4	4	4	4	4	4	3	3	2	3	4	3	3	3	3	2	2	3	3	3	3	3	3	3	3	3	2	2	4	3	3	3	3	3	3	3	3	3	3	3	3	3	3	3
問卷26	5	5	5	5	5	5	5	5	5	5	5	5	5	5	5	5	5	5	5	5	5	5	5	5	5	5	5	5	5	5	5	5	5	5	5	5	5	5	5	5	5	5	5	5	5	5	5	5	5
問卷27	5	5	5	5	5	5	5	5	5	5	5	5	5	5	5	5	5	5	5	5	5	5	5	5	5	5	5	5	5	5	5	5	5	5	5	5	5	5	5	5	5	5	5	5	5	5	5	5	5
問卷28	5	5	5	5	5	5	4	4	4	3	3	5	5	5	5	5	5	3	3	3	3	3	5	5	5	5	5	5	3	3	3	3	3	5	5	5	5	5	5	4	4	4	4	4	5	5	5	5	5
問卷29	5	5	5	5	5	5	5	5	5	5	5	5	5	5	5	5	5	5	5	5	5	5	5	5	5	5	5	5	5	5	5	5	5	5	5	5	5	5	5	5	5	5	5	5	5	5	5	5	5
問卷30	5	5	5	5	5	5	5	5	5	5	5	5	5	5	5	5	5	5	5	5	5	5	5	5	5	5	5	5	5	5	5	5	5	5	5	5	5	5	5	5	5	5	5	5	5	5	5	5	5
問卷31	5	4	4	5	5	4	5	4	4	4	4	5	5	5	5	5	5	5	5	5	5	5	5	5	5	5	5	5	5	5	5	5	5	5	5	5	5	5	5	5	5	5	5	5	5	5	5	5	5
問卷32	5	5	5	5	5	5	5	5	5	5	5	5	5	5	5	5	5	5	5	5	5	5	5	5	5	5	5	5	5	5	5	5	5	5	5	5	5	5	5	5	5	5	5	5	5	5	5	5	5
問卷33	4	3	3	4	4	5	4	4	4	3	3	4	4	3	3	3	5	4	4	4	3	3	4	4	3	4	5	3	4	4	4	3	3	4	4	4	4	4	4	4	4	3	3	3	4	4	4	4	4
問卷34	5	5	4	5	5	5	4	3	3	3	4	5	5	4	5	5	5	4	3	3	3	4	4	5	4	4	5	5	4	3	3	4	4	5	4	5	5	5	5	0	0	0	0	0	5	5	5	5	5
問卷35	5	5	5	5	5	5	5	4	5	4	5	5	4	4	4	5	4	4	3	4	3	4	5	5	5	5	5	5	5	4	5	4	4	5	5	5	5	5	5	5	4	5	4	5	4	4	4	5	5
問卷36	0	0	0	0	0	0	0	0	0	0	0	0	0	0	0	0	0	0	0	0	0	0	4	4	4	4	4	4	4	4	4	4	5	5	5	5	5	5	5	5	5	5	5	5	0	0	0	0	0
問卷37	5	5	5	5	5	5	5	5	5	5	5	5	5	5	5	5	5	5	5	5	5	5	5	5	5	5	5	5	5	5	5	5	5	5	5	5	5	5	5	5	5	5	5	5	5	5	5	5	5
問卷38	5	5	5	5	5	5	5	5	5	5	5	5	5	5	5	5	5	5	5	5	5	5	5	5	5	5	5	5	5	5	5	5	5	5	5	5	5	5	5	5	5	5	5	5	5	5	5	5	5
問卷39	5	5	5	5	5	5	5	5	5	5	5	5	5	5	5	5	5	5	5	5	5	5	5	5	5	5	5	5	5	5	5	5	5	5	5	5	5	5	5	5	5	5	5	5	5	5	5	5	5
問卷40	5	5	5	5	5	5	4	3	3	3	3	5	5	5	5	5	5	4	4	4	4	4	5	5	5	5	5	5	3	3	3	3	3	5	5	5	5	5	5	4	4	4	4	4	5	5	5	5	5
問卷41	5	5	5	5	5	5	5	5	5	5	5	5	5	5	5	5	5	4	4	4	4	4	5	5	5	5	5	5	4	4	4	4	4	5	5	5	5	5	5	4	4	4	4	4	5	5	5	5	5
問卷42	5	5	5	5	5	5	5	5	5	5	5	5	5	5	5	5	5	5	5	5	5	5	5	5	4	5	5	4	5	5	5	4	4	5	5	5	5	5	5	5	5	5	5	5	5	5	5	5	5
問卷43	4	4	3	4	4	3	5	4	4	3	3	4	4	4	4	3	3	3	3	3	3	3	3	4	3	4	4	4	4	4	4	4	4	4	4	4	4	4	4	4	4	4	4	4	0	0	0	0	0
問卷44	5	5	5	5	5	5	5	5	5	5	5	5	5	5	5	5	5	5	5	5	5	5	5	5	5	5	5	5	5	5	5	5	5	5	5	5	5	5	5	5	5	5	5	5	5	5	5	5	5
問卷45	5	5	5	5	5	5	5	5	5	5	5	5	5	5	5	5	5	5	5	5	5	5	5	5	5	5	5	5	5	5	5	5	5	5	5	5	5	5	5	5	5	5	5	5	5	5	5	5	5
問卷46	5	5	5	5	5	5	5	5	5	5	5	4	4	4	4	4	4	4	4	4	4	4	4	4	4	4	4	4	4	4	4	4	4	4	4	4	4	4	4	4	4	4	4	4	0	0	0	0	0
問卷47	5	4	4	5	4	4	4	4	4	4	4	4	4	4	4	4	3	4	4	4	4	4	4	4	4	4	4	3	4	4	4	4	4	4	4	4	4	4	4	4	4	4	4	4	3	3	3	3	3
問卷48	5	5	5	5	5	5	5	5	5	5	5	5	5	5	5	5	5	5	5	5	5	5	5	5	5	5	5	5	5	5	5	5	5	5	5	5	5	5	5	5	5	5	5	5	5	5	5	5	5
問卷49	5	5	5	5	5	5	5	5	5	5	5	4	4	4	4	4	4	4	4	4	4	4	4	4	4	4	4	4	4	4	4	4	4	4	4	4	4	4	4	4	4	4	4	4	0	0	0	0	0
問卷50	5	4	3	3	3	5	5	4	5	4	4	4	4	4	4	4	3	3	4	4	3	4	4	3	4	3	3	3	3	3	3	3	3	5	5	5	5	4	4	5	5	5	3	5	0	0	0	0	0
問卷51	4	4	4	4	4	4	3	4	3	4	4	4	4	4	4	4	4	3	3	3	3	3	4	4	4	4	4	4	4	4	4	4	4	4	4	4	4	4	4	4	3	3	4	4	4	4	4	4	4
問卷52	4	4	4	4	5	5	4	3	4	4	4	5	4	4	5	5	4	4	4	5	4	5	4	4	4	4	4	4	4	4	4	4	4	5	5	5	4	5	4	4	4	5	4	5	4	4	4	4	4
問卷53	5	5	5	5	5	5	5	5	5	5	4	5	5	5	5	5	5	5	5	5	5	4	5	5	5	5	5	5	5	5	5	5	4	5	5	5	5	5	5	5	5	5	5	4	5	5	5	5	5
問卷54	5	5	5	5	5	5	5	4	5	4	5	5	5	5	5	5	5	5	4	5	4	5	5	5	5	5	5	5	5	4	5	4	5	5	5	5	5	5	5	5	4	5	4	5	4	4	4	4	4
問卷55	5	5	4	5	5	5	5	5	5	5	5	5	5	5	4	5	4	5	5	4	5	5	5	4	4	5	4	5	5	4	4	5	5	4	4	4	4	4	4	4	4	4	4	4	5	5	5	5	5
問卷56	5	5	5	5	5	5	5	3	5	2	3	5	5	5	5	5	5	5	3	5	2	3	5	5	5	5	5	5	5	3	5	2	3	5	5	5	5	5	5	5	3	5	2	3	0	0	0	0	0
問卷57	4	4	4	5	5	5	3	2	3	2	3	4	4	4	4	4	4	4	3	3	3	3	4	4	4	4	4	4	4	3	4	3	4	4	4	4	4	4	4	4	4	4	4	4	0	0	0	0	0
問卷58	5	5	5	4	5	5	5	3	3	2	3	5	5	5	4	5	5	5	3	3	2	3	3	3	3	3	3	3	2	2	2	2	2	5	5	5	4	5	5	4	4	4	3	4	0	0	0	0	0
問卷59	5	5	5	5	5	5	5	4	4	4	4	5	5	5	5	5	5	5	4	4	4	4	5	5	5	5	5	5	5	5	5	5	5	5	5	5	5	5	5	5	5	5	5	5	0	0	0	0	0
問卷60	5	5	5	5	5	5	5	4	4	4	4	5	5	5	5	5	5	5	3	4	3	4	5	5	5	5	5	5	5	3	4	3	4	5	5	5	5	5	5	5	3	4	3	4	5	5	5	5	5
問卷61	5	5	5	5	5	5	5	5	5	5	5	5	5	5	5	5	5	5	5	5	5	5	5	5	5	5	5	5	5	5	5	5	5	5	5	5	5	5	5	5	5	5	5	5	5	5	5	5	5
問卷62	4	4	4	5	5	5	4	3	4	3	3	4	4	4	5	5	5	4	3	4	3	3	4	4	4	5	5	5	4	3	4	3	3	4	4	4	5	5	5	4	3	4	3	3	4	4	4	5	5
問卷63	5	5	5	5	5	5	5	5	5	5	5	5	5	5	5	5	5	5	5	5	5	5	5	5	5	5	5	5	5	5	5	5	5	5	5	5	5	5	5	5	5	5	5	5	5	5	5	5	5
問卷64	5	5	5	5	5	5	5	5	5	5	5	5	5	5	5	5	5	5	5	5	5	5	5	5	5	5	5	5	5	5	5	5	5	5	5	5	5	5	5	5	5	5	5	5	5	5	5	5	5
問卷65	5	5	5	4	5	5	5	5	5	5	5	5	5	5	4	4	4	4	4	4	4	4	5	5	5	4	4	3	3	3	4	3	3	5	5	5	5	5	5	5	5	5	5	5	5	5	5	5	5
問卷66	5	5	5	5	5	5	5	5	5	5	5	5	5	5	5	5	4	5	5	4	4	4	4	4	4	4	4	4	4	4	4	4	4	5	5	5	5	5	5	5	5	5	5	5	5	5	5	5	5
問卷67	5	5	5	5	5	5	5	5	5	5	5	4	4	5	4	4	4	4	4	4	4	4	4	4	5	4	4	4	4	4	4	4	4	5	5	5	5	5	5	5	5	5	5	5	5	5	5	5	5
問卷68	4	4	4	4	4	4	3	3	3	3	3	4	4	4	4	4	4	3	3	3	3	3	4	4	4	4	4	4	3	3	3	3	3	4	4	4	4	4	4	4	4	4	4	4	3	3	3	3	3
問卷69	5	5	5	5	5	5	5	4	4	4	4	5	5	5	5	5	5	5	4	4	4	4	5	5	5	5	5	5	5	4	4	4	4	5	5	5	5	5	5	5	4	4	4	4	5	5	5	5	5
問卷70	5	5	5	5	5	5	5	5	5	5	5	5	5	5	5	5	5	5	5	5	5	5	5	5	5	5	5	5	5	5	5	5	5	5	5	5	5	5	5	5	5	5	5	5	5	5	5	5	5
問卷71	5	5	5	5	5	5	4	4	4	4	4	5	5	5	5	5	5	4	4	4	4	4	5	5	5	5	5	5	4	4	4	4	4	5	5	5	5	5	5	4	4	4	4	4	5	5	5	5	5
問卷72	4	4	4	4	4	5	4	4	4	4	4	5	4	4	4	4	5	4	5	4	4	4	4	4	4	4	4	4	4	4	4	4	4	4	4	4	4	4	4	4	4	4	4	4	4	4	4	4	4
問卷73	5	5	5	5	5	5	5	5	5	5	5	4	4	4	4	4	4	5	5	5	5	5	5	5	5	5	5	5	5	5	5	5	5	5	5	5	5	5	5	5	5	5	5	5	5	5	5	5	5
問卷74	5	5	5	5	5	5	4	3	3	3	4	5	5	5	5	5	5	4	3	3	3	4	5	5	5	5	5	5	4	3	3	3	4	5	5	5	5	5	5	4	3	3	3	4	5	5	5	5	5
問卷75	5	5	5	5	5	5	5	5	5	5	5	5	5	5	5	5	5	5	5	5	5	5	5	5	5	5	5	5	5	5	5	5	5	5	5	5	5	5	5	5	5	5	5	5	5	5	5	5	5
問卷76	5	5	5	5	5	5	4	4	4	4	4	5	5	5	5	5	5	4	4	4	4	4	5	5	5	5	5	5	4	4	4	4	4	5	5	5	5	5	5	4	4	4	4	4	5	5	4	5	5
問卷77	5	5	5	5	5	5	5	5	5	5	5	5	5	5	5	5	4	4	5	5	5	5	5	5	5	5	5	4	4	5	5	5	5	5	5	5	5	5	5	5	5	5	5	5	5	5	5	4	4
問卷78	5	5	5	5	5	5	5	5	5	5	5	5	5	5	5	5	5	5	5	5	5	5	5	5	5	5	5	5	5	5	5	5	5	5	5	5	5	5	5	5	5	5	5	5	5	5	5	5	5
問卷79	4	5	4	5	5	4	3	4	3	3	4	5	5	4	5	5	5	3	4	3	3	4	4	5	4	5	5	5	3	4	3	3	4	4	5	4	5	5	4	3	4	3	3	4	4	4	4	5	5
問卷80	5	5	5	5	5	5	5	5	5	5	5	5	5	5	5	5	5	5	5	5	5	5	5	5	5	5	5	5	5	5	5	5	5	5	5	5	5	5	5	5	5	5	5	5	5	5	5	5	5
問卷81	5	5	5	5	5	5	5	5	5	5	5	5	5	5	5	5	5	5	5	5	5	5	5	5	5	5	5	5	5	5	5	5	5	5	5	5	5	5	5	5	5	5	5	5	5	5	5	5	5
問卷82	5	5	5	5	5	5	5	5	5	5	5	4	4	4	4	4	4	4	4	4	4	4	4	4	4	4	4	4	4	4	4	4	4	5	5	5	5	5	5	5	5	5	5	5	4	4	4	4	4
問卷83	5	5	5	5	5	5	5	4	5	4	5	5	5	5	5	5	5	4	4	5	4	4	5	5	5	5	5	5	5	5	5	5	5	5	5	5	5	5	5	5	5	5	5	5	5	5	5	5	5
問卷84	5	4	4	5	5	4	5	4	4	4	4	4	5	4	5	5	5	4	5	4	4	4	4	4	5	4	4	5	4	4	4	4	4	4	4	5	5	5	4	4	4	4	4	4	4	4	4	4	4
問卷85	5	5	5	5	5	5	5	5	5	5	5	5	5	5	5	5	5	5	5	5	5	5	5	5	5	5	5	5	5	5	5	5	5	5	5	5	5	5	5	5	5	5	5	5	5	5	5	5	5
問卷86	5	5	5	5	5	5	5	5	2	4	2	5	5	5	5	5	5	5	4	3	3	3	5	5	5	5	5	5	4	4	3	3	3	5	5	5	5	5	5	4	4	3	3	3	4	4	3	4	3
問卷87	5	3	3	5	5	5	5	5	4	4	4	5	3	3	5	5	5	5	5	4	4	4	5	3	3	5	5	5	5	5	4	4	4	5	3	3	5	5	5	5	5	4	4	4	5	3	3	5	5
問卷88	5	5	5	5	5	5	5	5	5	5	5	5	5	5	5	5	5	5	5	5	5	5	5	5	5	5	5	5	5	5	5	5	5	5	5	5	5	5	5	5	5	5	5	5	5	5	5	5	5
問卷89	4	4	4	4	4	4	4	4	4	4	4	4	4	4	4	4	4	4	4	4	4	4	4	4	4	4	4	4	4	4	4	4	4	4	4	4	4	4	4	4	4	4	4	4	4	4	4	4	4
問卷90	5	5	5	5	5	5	4	4	4	4	4	5	5	5	5	5	5	4	4	4	4	4	5	5	5	5	5	5	4	4	4	4	4	5	5	5	5	5	5	4	4	4	4	4	5	5	5	5	5
問卷91	5	4	5	5	5	4	4	4	5	4	5	5	5	5	5	5	5	4	5	4	5	5	5	4	5	5	5	4	4	4	5	5	5	5	4	4	5	5	4	4	5	4	5	5	5	4	5	4	5
問卷92	5	3	4	4	3	5	5	5	4	3	4	4	4	4	5	3	4	5	4	4	4	4	3	4	4	4	5	3	5	3	4	4	4	4	4	3	4	4	4	5	3	4	3	4	4	3	3	4	4
問卷93	5	5	3	4	3	4	4	4	3	3	3	5	5	3	4	4	4	4	4	4	4	4	5	5	4	4	4	4	4	4	4	4	4	5	5	5	4	4	4	4	4	4	4	4	5	5	4	4	4
問卷94	5	5	5	5	5	5	5	5	5	5	5	5	5	5	5	5	5	5	5	5	5	5	5	5	5	5	5	5	5	5	5	5	5	5	5	5	5	5	5	5	5	5	5	5	5	5	5	5	5
問卷95	5	5	5	5	5	5	5	5	5	5	5	5	5	4	3	5	3	3	3	3	4	4	5	5	5	4	5	4	3	3	3	4	4	5	5	5	5	5	5	4	4	4	4	4	5	5	5	5	5
問卷96	5	5	5	5	5	5	5	4	4	4	4	5	4	5	5	5	4	5	4	4	4	4	4	5	5	4	5	5	5	3	3	4	4	5	4	5	4	4	4	4	4	4	4	4	4	5	5	5	5
問卷97	5	5	5	5	5	5	5	5	5	5	5	5	5	5	5	5	5	5	5	5	5	5	5	5	5	5	5	5	5	5	5	5	5	5	5	5	5	5	5	5	5	5	5	5	5	5	5	5	5
問卷98	5	5	5	5	5	5	5	5	5	5	5	5	5	5	5	5	5	5	5	5	5	5	5	5	5	5	5	5	5	5	5	5	5	5	5	5	5	5	5	5	5	5	5	5	5	5	5	5	5
問卷99	5	5	5	5	5	5	5	4	3	4	3	5	5	5	5	5	5	5	4	3	4	3	5	5	5	5	5	5	5	4	3	4	3	5	5	5	5	5	5	5	4	3	4	3	5	5	5	5	5
問卷100	5	5	5	5	5	5	5	5	5	5	5	5	5	5	5	5	5	5	5	5	5	5	5	5	5	5	5	5	5	5	5	5	5	5	5	5	5	5	5	5	5	5	5	5	5	5	5	5	5
問卷101	5	5	5	5	5	5	5	5	5	5	5	5	5	5	5	5	5	5	5	5	5	5	5	5	5	5	5	5	5	5	5	5	5	5	5	5	5	5	5	5	5	5	5	5	5	5	5	5	5
問卷102	5	5	5	5	5	5	5	5	5	5	5	5	5	5	5	5	5	5	5	5	5	5	5	5	5	5	5	5	5	5	5	5	5	5	5	5	5	5	5	5	5	5	5	5	5	5	5	5	5
問卷103	5	5	5	5	5	5	5	5	5	5	5	5	5	5	5	5	5	5	5	5	5	5	5	5	5	5	5	5	5	5	5	5	5	5	5	5	5	5	5	5	5	5	5	5	5	5	5	5	5
問卷104	5	5	5	5	5	5	5	5	5	4	4	5	5	5	5	5	5	5	4	4	4	4	5	5	5	5	5	5	5	5	4	4	4	5	5	5	5	5	5	5	5	5	4	4	5	5	5	5	5
問卷105	5	5	5	5	5	5	5	2	3	2	3	5	5	5	5	5	5	5	2	3	2	3	5	5	5	5	5	5	5	2	3	2	3	5	5	5	5	5	5	5	2	3	2	3	5	5	5	5	5
問卷106	5	5	5	5	5	5	5	5	5	5	5	5	5	5	5	5	5	5	5	5	5	5	5	5	5	5	5	5	5	5	5	5	5	5	5	5	5	5	5	5	5	5	5	5	5	5	5	5	5
問卷107	5	5	5	5	5	5	4	4	4	4	4	4	4	4	4	4	4	4	4	4	4	4	3	3	3	3	3	3	3	3	3	3	3	5	5	5	5	5	5	4	4	4	4	4	4	4	4	4	4
問卷108	5	5	5	5	5	5	5	4	4	4	4	4	4	4	4	4	4	4	4	4	4	4	4	4	4	4	4	4	4	4	4	4	4	5	5	5	4	4	4	5	4	4	4	4	5	5	5	5	5
問卷109	5	5	5	5	5	5	5	5	5	5	5	5	5	5	5	5	5	5	5	5	5	5	5	5	5	5	5	5	5	5	5	5	5	5	5	5	5	5	5	5	5	5	5	5	5	5	5	5	5
[truncated: 19 more columns]

## Sheet: All
Case NO	Opening_1-a	Opening_1-b	Opening_1-c	1-d	1-e	1-f	Opening_1-g	Opening_1-h	Opening_1-i	Opening_1-j	Opening_1-k	2-a	2-b	2-c	2-d	2-e	2-f	2-g	2-h	2-i	2-j	2-k	3-a	3-b	3-c	3-d	3-e	3-f	3-g	3-h	3-i	3-j	3-k	4-a	4-b	4-c	4-d	4-e	4-f	4-g	4-h	4-i	4-j	4-k	5-a	5-b	5-c	5-d	5-e
1	5	4	4	5	4	4	5	4	4	3	3	5	4	4	4	4	4	5	4	4	3	3	4	4	4	4	3	3	4	3	3	3	3	5	5	5	5	4	4	5	4	4	3	3	5	4	4	5	5
2	5	5	5	5	5	5	5	5	5	5	5	5	5	5	5	5	5	5	5	5	5	5	5	5	5	5	5	5	5	5	5	5	5	5	5	5	5	5	5	5	5	5	5	5	5	5	5	5	5
3	5	5	5	5	5	5	5	5	5	5	5	5	5	5	5	5	5	5	5	5	5	5	0	0	0	0	0	0	0	0	0	0	0	0	0	0	0	0	0	0	0	0	0	0	0	0	0	0	0
4	4	5	4	5	4	5	4	3	4	4	3	4	5	4	5	4	5	4	3	4	3	3	4	4	3	5	4	5	4	3	4	3	3	4	4	4	5	4	5	4	3	3	3	3	4	4	4	5	4
5	5	5	5	5	5	5	5	5	5	5	5	5	5	5	5	5	5	5	5	5	5	5	5	5	5	5	5	5	5	5	5	5	5	5	5	5	5	5	5	5	5	5	5	5	5	5	5	5	5
6	5	5	5	5	5	5	5	5	5	5	5	5	5	5	5	5	5	5	5	5	5	5	5	5	5	5	5	5	5	5	5	5	5	5	5	5	5	5	5	5	5	5	5	5	0	0	0	0	0
7	5	5	5	5	5	5	5	5	5	5	5	5	5	5	5	5	5	5	5	5	5	5	5	5	5	5	5	5	5	5	5	5	5	5	5	5	5	5	5	5	5	5	5	5	5	5	5	5	5
8	5	5	5	5	5	5	5	3	4	3	4	5	5	5	5	5	5	5	3	4	3	4	5	5	5	5	5	5	5	3	4	3	4	5	5	5	5	5	5	5	3	4	3	4	5	5	5	5	5
9	5	5	4	5	5	4	5	5	5	5	5	5	5	4	5	5	4	5	4	4	5	4	5	4	4	4	5	4	5	5	4	3	3	5	4	4	4	5	4	5	5	4	3	3	5	4	4	4	5
10	5	5	5	5	5	5	5	4	5	4	4	5	5	4	5	5	5	4	4	4	4	4	5	5	5	5	5	5	5	4	4	4	4	5	5	5	5	5	5	5	3	4	4	4	5	5	5	5	5
11	4	5	5	5	5	5	5	5	5	4	5	4	4	4	4	4	4	4	4	4	4	4	4	4	4	4	4	4	4	4	4	4	4	5	5	5	5	5	5	5	5	5	5	5	4	4	4	4	4
12	0	0	0	0	0	0	0	0	0	0	0	0	0	0	0	0	0	0	0	0	0	0	0	0	0	0	0	0	0	0	0	0	0	0	0	0	0	0	0	0	0	0	0	0	0	0	0	0	0
13	5	5	5	5	5	5	5	5	5	5	5	5	5	5	5	5	5	5	5	5	4	5	5	5	5	5	5	5	5	5	5	4	5	5	5	5	5	5	5	5	5	5	5	5	5	5	5	5	5
14	5	5	5	5	5	5	5	5	5	5	5	5	5	5	5	5	5	5	5	5	5	5	5	5	5	5	5	5	5	5	5	5	5	5	5	5	5	5	5	5	5	5	5	5	5	5	5	5	5
15	5	5	5	5	5	5	5	5	5	5	5	5	5	5	5	5	5	5	5	5	5	5	5	5	5	5	5	5	5	5	5	5	5	5	5	5	5	5	5	5	5	5	5	5	5	5	5	5	5
16	5	5	5	5	5	5	5	3	4	3	4	5	5	5	5	5	5	4	3	3	3	3	4	5	4	4	5	4	3	3	3	3	3	5	5	5	5	5	4	4	3	4	3	4	5	5	5	4	5
17	5	5	5	5	5	5	5	5	5	5	5	5	5	5	5	5	5	5	5	5	5	5	5	5	5	5	5	5	5	5	5	5	5	5	5	5	5	5	5	5	5	5	5	5	5	5	5	5	5
18	5	5	5	5	5	5	5	5	5	5	5	5	5	5	5	5	5	5	5	5	5	5	5	5	5	5	5	5	5	5	5	5	5	5	5	5	5	5	5	5	5	5	5	5	5	5	5	5	5
19	5	5	5	5	5	5	5	5	5	3	4	5	5	5	5	5	5	5	5	5	3	4	5	5	5	5	5	5	5	5	5	3	4	5	5	5	5	5	5	5	5	5	3	4	5	5	5	5	5
20	5	5	5	5	5	5	5	5	5	5	5	5	5	5	5	5	5	5	5	5	5	5	5	5	5	5	5	5	5	5	5	5	5	5	5	5	5	5	5	5	5	5	4	5	5	5	5	5	5
21	5	5	5	5	5	5	5	5	5	4	4	4	5	5	4	4	4	4	5	5	4	5	4	4	4	4	4	3	4	4	4	4	4	5	5	5	5	5	4	5	4	5	5	5	4	4	4	4	4
22	5	5	4	5	4	5	4	4	4	4	4	4	4	4	4	4	4	4	4	4	4	4	4	4	4	4	4	3	4	4	4	4	4	4	4	4	4	4	4	4	4	4	4	4	4	4	4	4	4
23	5	5	5	5	5	5	5	4	5	5	5	5	5	4	5	4	5	4	5	5	5	5	5	4	5	4	5	5	5	4	5	4	5	5	5	5	4	5	4	5	5	5	5	5	5	5	5	5	5
24	5	5	5	5	5	5	5	5	5	5	5	5	5	5	5	5	5	5	5	5	5	5	5	5	5	5	5	5	5	5	5	5	5	5	5	5	5	5	5	5	5	5	5	5	5	5	5	5	5
25	5	4	5	4	4	4	4	4	4	4	4	3	3	2	3	4	3	3	3	3	2	2	3	3	3	3	3	3	3	3	3	2	2	4	3	3	3	3	3	3	3	3	3	3	3	3	3	3	3
26	5	5	5	5	5	5	5	5	5	5	5	5	5	5	5	5	5	5	5	5	5	5	5	5	5	5	5	5	5	5	5	5	5	5	5	5	5	5	5	5	5	5	5	5	5	5	5	5	5
27	5	5	5	5	5	5	5	5	5	5	5	5	5	5	5	5	5	5	5	5	5	5	5	5	5	5	5	5	5	5	5	5	5	5	5	5	5	5	5	5	5	5	5	5	5	5	5	5	5
28	5	5	5	5	5	5	4	4	4	3	3	5	5	5	5	5	5	3	3	3	3	3	5	5	5	5	5	5	3	3	3	3	3	5	5	5	5	5	5	4	4	4	4	4	5	5	5	5	5
29	5	5	5	5	5	5	5	5	5	5	5	5	5	5	5	5	5	5	5	5	5	5	5	5	5	5	5	5	5	5	5	5	5	5	5	5	5	5	5	5	5	5	5	5	5	5	5	5	5
30	5	5	5	5	5	5	5	5	5	5	5	5	5	5	5	5	5	5	5	5	5	5	5	5	5	5	5	5	5	5	5	5	5	5	5	5	5	5	5	5	5	5	5	5	5	5	5	5	5
31	5	4	4	5	5	4	5	4	4	4	4	5	5	5	5	5	5	5	5	5	5	5	5	5	5	5	5	5	5	5	5	5	5	5	5	5	5	5	5	5	5	5	5	5	5	5	5	5	5
32	5	5	5	5	5	5	5	5	5	5	5	5	5	5	5	5	5	5	5	5	5	5	5	5	5	5	5	5	5	5	5	5	5	5	5	5	5	5	5	5	5	5	5	5	5	5	5	5	5
33	4	3	3	4	4	5	4	4	4	3	3	4	4	3	3	3	5	4	4	4	3	3	4	4	3	4	5	3	4	4	4	3	3	4	4	4	4	4	4	4	4	3	3	3	4	4	4	4	4
34	5	5	4	5	5	5	4	3	3	3	4	5	5	4	5	5	5	4	3	3	3	4	4	5	4	4	5	5	4	3	3	4	4	5	4	5	5	5	5	0	0	0	0	0	5	5	5	5	5
35	5	5	5	5	5	5	5	4	5	4	5	5	4	4	4	5	4	4	3	4	3	4	5	5	5	5	5	5	5	4	5	4	4	5	5	5	5	5	5	5	4	5	4	5	4	4	4	5	5
36	0	0	0	0	0	0	0	0	0	0	0	0	0	0	0	0	0	0	0	0	0	0	4	4	4	4	4	4	4	4	4	4	5	5	5	5	5	5	5	5	5	5	5	5	0	0	0	0	0
37	5	5	5	5	5	5	5	5	5	5	5	5	5	5	5	5	5	5	5	5	5	5	5	5	5	5	5	5	5	5	5	5	5	5	5	5	5	5	5	5	5	5	5	5	5	5	5	5	5
38	5	5	5	5	5	5	5	5	5	5	5	5	5	5	5	5	5	5	5	5	5	5	5	5	5	5	5	5	5	5	5	5	5	5	5	5	5	5	5	5	5	5	5	5	5	5	5	5	5
39	5	5	5	5	5	5	5	5	5	5	5	5	5	5	5	5	5	5	5	5	5	5	5	5	5	5	5	5	5	5	5	5	5	5	5	5	5	5	5	5	5	5	5	5	5	5	5	5	5
40	5	5	5	5	5	5	4	3	3	3	3	5	5	5	5	5	5	4	4	4	4	4	5	5	5	5	5	5	3	3	3	3	3	5	5	5	5	5	5	4	4	4	4	4	5	5	5	5	5
41	5	5	5	5	5	5	5	5	5	5	5	5	5	5	5	5	5	4	4	4	4	4	5	5	5	5	5	5	4	4	4	4	4	5	5	5	5	5	5	4	4	4	4	4	5	5	5	5	5
42	5	5	5	5	5	5	5	5	5	5	5	5	5	5	5	5	5	5	5	5	5	5	5	5	4	5	5	4	5	5	5	4	4	5	5	5	5	5	5	5	5	5	5	5	5	5	5	5	5
43	4	4	3	4	4	3	5	4	4	3	3	4	4	4	4	3	3	3	3	3	3	3	3	4	3	4	4	4	4	4	4	4	4	4	4	4	4	4	4	4	4	4	4	4	0	0	0	0	0
44	5	5	5	5	5	5	5	5	5	5	5	5	5	5	5	5	5	5	5	5	5	5	5	5	5	5	5	5	5	5	5	5	5	5	5	5	5	5	5	5	5	5	5	5	5	5	5	5	5
45	5	5	5	5	5	5	5	5	5	5	5	5	5	5	5	5	5	5	5	5	5	5	5	5	5	5	5	5	5	5	5	5	5	5	5	5	5	5	5	5	5	5	5	5	5	5	5	5	5
46	5	5	5	5	5	5	5	5	5	5	5	4	4	4	4	4	4	4	4	4	4	4	4	4	4	4	4	4	4	4	4	4	4	4	4	4	4	4	4	4	4	4	4	4	0	0	0	0	0
47	5	4	4	5	4	4	4	4	4	4	4	4	4	4	4	4	3	4	4	4	4	4	4	4	4	4	4	3	4	4	4	4	4	4	4	4	4	4	4	4	4	4	4	4	3	3	3	3	3
48	5	5	5	5	5	5	5	5	5	5	5	5	5	5	5	5	5	5	5	5	5	5	5	5	5	5	5	5	5	5	5	5	5	5	5	5	5	5	5	5	5	5	5	5	5	5	5	5	5
49	5	5	5	5	5	5	5	5	5	5	5	4	4	4	4	4	4	4	4	4	4	4	4	4	4	4	4	4	4	4	4	4	4	4	4	4	4	4	4	4	4	4	4	4	0	0	0	0	0
50	5	4	3	3	3	5	5	4	5	4	4	4	4	4	4	4	3	3	4	4	3	4	4	3	4	3	3	3	3	3	3	3	3	5	5	5	5	4	4	5	5	5	3	5	0	0	0	0	0
51	4	4	4	4	4	4	3	4	3	4	4	4	4	4	4	4	4	3	3	3	3	3	4	4	4	4	4	4	4	4	4	4	4	4	4	4	4	4	4	4	3	3	4	4	4	4	4	4	4
52	4	4	4	4	5	5	4	3	4	4	4	5	4	4	5	5	4	4	4	5	4	5	4	4	4	4	4	4	4	4	4	4	4	5	5	5	4	5	4	4	4	5	4	5	4	4	4	4	4
53	5	5	5	5	5	5	5	5	5	5	4	5	5	5	5	5	5	5	5	5	5	4	5	5	5	5	5	5	5	5	5	5	4	5	5	5	5	5	5	5	5	5	5	4	5	5	5	5	5
54	5	5	5	5	5	5	5	4	5	4	5	5	5	5	5	5	5	5	4	5	4	5	5	5	5	5	5	5	5	4	5	4	5	5	5	5	5	5	5	5	4	5	4	5	4	4	4	4	4
55	5	5	4	5	5	5	5	5	5	5	5	5	5	5	4	5	4	5	5	4	5	5	5	4	4	5	4	5	5	4	4	5	5	4	4	4	4	4	4	4	4	4	4	4	5	5	5	5	5
56	5	5	5	5	5	5	5	3	5	2	3	5	5	5	5	5	5	5	3	5	2	3	5	5	5	5	5	5	5	3	5	2	3	5	5	5	5	5	5	5	3	5	2	3	0	0	0	0	0
57	4	4	4	5	5	5	3	2	3	2	3	4	4	4	4	4	4	4	3	3	3	3	4	4	4	4	4	4	4	3	4	3	4	4	4	4	4	4	4	4	4	4	4	4	0	0	0	0	0
58	5	5	5	4	5	5	5	3	3	2	3	5	5	5	4	5	5	5	3	3	2	3	3	3	3	3	3	3	2	2	2	2	2	5	5	5	4	5	5	4	4	4	3	4	0	0	0	0	0
59	5	5	5	5	5	5	5	4	4	4	4	5	5	5	5	5	5	5	4	4	4	4	5	5	5	5	5	5	5	5	5	5	5	5	5	5	5	5	5	5	5	5	5	5	0	0	0	0	0
60	5	5	5	5	5	5	5	4	4	4	4	5	5	5	5	5	5	5	3	4	3	4	5	5	5	5	5	5	5	3	4	3	4	5	5	5	5	5	5	5	3	4	3	4	5	5	5	5	5
61	5	5	5	5	5	5	5	5	5	5	5	5	5	5	5	5	5	5	5	5	5	5	5	5	5	5	5	5	5	5	5	5	5	5	5	5	5	5	5	5	5	5	5	5	5	5	5	5	5
62	4	4	4	5	5	5	4	3	4	3	3	4	4	4	5	5	5	4	3	4	3	3	4	4	4	5	5	5	4	3	4	3	3	4	4	4	5	5	5	4	3	4	3	3	4	4	4	5	5
63	5	5	5	5	5	5	5	5	5	5	5	5	5	5	5	5	5	5	5	5	5	5	5	5	5	5	5	5	5	5	5	5	5	5	5	5	5	5	5	5	5	5	5	5	5	5	5	5	5
64	5	5	5	5	5	5	5	5	5	5	5	5	5	5	5	5	5	5	5	5	5	5	5	5	5	5	5	5	5	5	5	5	5	5	5	5	5	5	5	5	5	5	5	5	5	5	5	5	5
65	5	5	5	4	5	5	5	5	5	5	5	5	5	5	4	4	4	4	4	4	4	4	5	5	5	4	4	3	3	3	4	3	3	5	5	5	5	5	5	5	5	5	5	5	5	5	5	5	5
66	5	5	5	5	5	5	5	5	5	5	5	5	5	5	5	5	4	5	5	4	4	4	4	4	4	4	4	4	4	4	4	4	4	5	5	5	5	5	5	5	5	5	5	5	5	5	5	5	5
67	5	5	5	5	5	5	5	5	5	5	5	4	4	5	4	4	4	4	4	4	4	4	4	4	5	4	4	4	4	4	4	4	4	5	5	5	5	5	5	5	5	5	5	5	5	5	5	5	5
68	4	4	4	4	4	4	3	3	3	3	3	4	4	4	4	4	4	3	3	3	3	3	4	4	4	4	4	4	3	3	3	3	3	4	4	4	4	4	4	4	4	4	4	4	3	3	3	3	3
69	5	5	5	5	5	5	5	4	4	4	4	5	5	5	5	5	5	5	4	4	4	4	5	5	5	5	5	5	5	4	4	4	4	5	5	5	5	5	5	5	4	4	4	4	5	5	5	5	5
70	5	5	5	5	5	5	5	5	5	5	5	5	5	5	5	5	5	5	5	5	5	5	5	5	5	5	5	5	5	5	5	5	5	5	5	5	5	5	5	5	5	5	5	5	5	5	5	5	5
71	5	5	5	5	5	5	4	4	4	4	4	5	5	5	5	5	5	4	4	4	4	4	5	5	5	5	5	5	4	4	4	4	4	5	5	5	5	5	5	4	4	4	4	4	5	5	5	5	5
72	4	4	4	4	4	5	4	4	4	4	4	5	4	4	4	4	5	4	5	4	4	4	4	4	4	4	4	4	4	4	4	4	4	4	4	4	4	4	4	4	4	4	4	4	4	4	4	4	4
73	5	5	5	5	5	5	5	5	5	5	5	4	4	4	4	4	4	5	5	5	5	5	5	5	5	5	5	5	5	5	5	5	5	5	5	5	5	5	5	5	5	5	5	5	5	5	5	5	5
74	5	5	5	5	5	5	4	3	3	3	4	5	5	5	5	5	5	4	3	3	3	4	5	5	5	5	5	5	4	3	3	3	4	5	5	5	5	5	5	4	3	3	3	4	5	5	5	5	5
75	5	5	5	5	5	5	5	5	5	5	5	5	5	5	5	5	5	5	5	5	5	5	5	5	5	5	5	5	5	5	5	5	5	5	5	5	5	5	5	5	5	5	5	5	5	5	5	5	5
76	5	5	5	5	5	5	4	4	4	4	4	5	5	5	5	5	5	4	4	4	4	4	5	5	5	5	5	5	4	4	4	4	4	5	5	5	5	5	5	4	4	4	4	4	5	5	4	5	5
77	5	5	5	5	5	5	5	5	5	5	5	5	5	5	5	5	4	4	5	5	5	5	5	5	5	5	5	4	4	5	5	5	5	5	5	5	5	5	5	5	5	5	5	5	5	5	5	4	4
78	5	5	5	5	5	5	5	5	5	5	5	5	5	5	5	5	5	5	5	5	5	5	5	5	5	5	5	5	5	5	5	5	5	5	5	5	5	5	5	5	5	5	5	5	5	5	5	5	5
79	4	5	4	5	5	4	3	4	3	3	4	5	5	4	5	5	5	3	4	3	3	4	4	5	4	5	5	5	3	4	3	3	4	4	5	4	5	5	4	3	4	3	3	4	4	4	4	5	5
80	5	5	5	5	5	5	5	5	5	5	5	5	5	5	5	5	5	5	5	5	5	5	5	5	5	5	5	5	5	5	5	5	5	5	5	5	5	5	5	5	5	5	5	5	5	5	5	5	5
81	5	5	5	5	5	5	5	5	5	5	5	5	5	5	5	5	5	5	5	5	5	5	5	5	5	5	5	5	5	5	5	5	5	5	5	5	5	5	5	5	5	5	5	5	5	5	5	5	5
82	5	5	5	5	5	5	5	5	5	5	5	4	4	4	4	4	4	4	4	4	4	4	4	4	4	4	4	4	4	4	4	4	4	5	5	5	5	5	5	5	5	5	5	5	4	4	4	4	4
83	5	5	5	5	5	5	5	4	5	4	5	5	5	5	5	5	5	4	4	5	4	4	5	5	5	5	5	5	5	5	5	5	5	5	5	5	5	5	5	5	5	5	5	5	5	5	5	5	5
84	5	4	4	5	5	4	5	4	4	4	4	4	5	4	5	5	5	4	5	4	4	4	4	4	5	4	4	5	4	4	4	4	4	4	4	5	5	5	4	4	4	4	4	4	4	4	4	4	4
85	5	5	5	5	5	5	5	5	5	5	5	5	5	5	5	5	5	5	5	5	5	5	5	5	5	5	5	5	5	5	5	5	5	5	5	5	5	5	5	5	5	5	5	5	5	5	5	5	5
86	5	5	5	5	5	5	5	5	2	4	2	5	5	5	5	5	5	5	4	3	3	3	5	5	5	5	5	5	4	4	3	3	3	5	5	5	5	5	5	4	4	3	3	3	4	4	3	4	3
87	5	3	3	5	5	5	5	5	4	4	4	5	3	3	5	5	5	5	5	4	4	4	5	3	3	5	5	5	5	5	4	4	4	5	3	3	5	5	5	5	5	4	4	4	5	3	3	5	5
88	5	5	5	5	5	5	5	5	5	5	5	5	5	5	5	5	5	5	5	5	5	5	5	5	5	5	5	5	5	5	5	5	5	5	5	5	5	5	5	5	5	5	5	5	5	5	5	5	5
89	4	4	4	4	4	4	4	4	4	4	4	4	4	4	4	4	4	4	4	4	4	4	4	4	4	4	4	4	4	4	4	4	4	4	4	4	4	4	4	4	4	4	4	4	4	4	4	4	4
90	5	5	5	5	5	5	4	4	4	4	4	5	5	5	5	5	5	4	4	4	4	4	5	5	5	5	5	5	4	4	4	4	4	5	5	5	5	5	5	4	4	4	4	4	5	5	5	5	5
91	5	4	5	5	5	4	4	4	5	4	5	5	5	5	5	5	5	4	5	4	5	5	5	4	5	5	5	4	4	4	5	5	5	5	4	4	5	5	4	4	5	4	5	5	5	4	5	4	5
92	5	3	4	4	3	5	5	5	4	3	4	4	4	4	5	3	4	5	4	4	4	4	3	4	4	4	5	3	5	3	4	4	4	4	4	3	4	4	4	5	3	4	3	4	4	3	3	4	4
93	5	5	3	4	3	4	4	4	3	3	3	5	5	3	4	4	4	4	4	4	4	4	5	5	4	4	4	4	4	4	4	4	4	5	5	5	4	4	4	4	4	4	4	4	5	5	4	4	4
94	5	5	5	5	5	5	5	5	5	5	5	5	5	5	5	5	5	5	5	5	5	5	5	5	5	5	5	5	5	5	5	5	5	5	5	5	5	5	5	5	5	5	5	5	5	5	5	5	5
95	5	5	5	5	5	5	5	5	5	5	5	5	5	4	3	5	3	3	3	3	4	4	5	5	5	4	5	4	3	3	3	4	4	5	5	5	5	5	5	4	4	4	4	4	5	5	5	5	5
96	5	5	5	5	5	5	5	4	4	4	4	5	4	5	5	5	4	5	4	4	4	4	4	5	5	4	5	5	5	3	3	4	4	5	4	5	4	4	4	4	4	4	4	4	4	5	5	5	5
97	5	5	5	5	5	5	5	5	5	5	5	5	5	5	5	5	5	5	5	5	5	5	5	5	5	5	5	5	5	5	5	5	5	5	5	5	5	5	5	5	5	5	5	5	5	5	5	5	5
98	5	5	5	5	5	5	5	5	5	5	5	5	5	5	5	5	5	5	5	5	5	5	5	5	5	5	5	5	5	5	5	5	5	5	5	5	5	5	5	5	5	5	5	5	5	5	5	5	5
99	5	5	5	5	5	5	5	4	3	4	3	5	5	5	5	5	5	5	4	3	4	3	5	5	5	5	5	5	5	4	3	4	3	5	5	5	5	5	5	5	4	3	4	3	5	5	5	5	5
100	5	5	5	5	5	5	5	5	5	5	5	5	5	5	5	5	5	5	5	5	5	5	5	5	5	5	5	5	5	5	5	5	5	5	5	5	5	5	5	5	5	5	5	5	5	5	5	5	5
101	5	5	5	5	5	5	5	5	5	5	5	5	5	5	5	5	5	5	5	5	5	5	5	5	5	5	5	5	5	5	5	5	5	5	5	5	5	5	5	5	5	5	5	5	5	5	5	5	5
102	5	5	5	5	5	5	5	5	5	5	5	5	5	5	5	5	5	5	5	5	5	5	5	5	5	5	5	5	5	5	5	5	5	5	5	5	5	5	5	5	5	5	5	5	5	5	5	5	5
103	5	5	5	5	5	5	5	5	5	5	5	5	5	5	5	5	5	5	5	5	5	5	5	5	5	5	5	5	5	5	5	5	5	5	5	5	5	5	5	5	5	5	5	5	5	5	5	5	5
104	5	5	5	5	5	5	5	5	5	4	4	5	5	5	5	5	5	5	4	4	4	4	5	5	5	5	5	5	5	5	4	4	4	5	5	5	5	5	5	5	5	5	4	4	5	5	5	5	5
105	5	5	5	5	5	5	5	2	3	2	3	5	5	5	5	5	5	5	2	3	2	3	5	5	5	5	5	5	5	2	3	2	3	5	5	5	5	5	5	5	2	3	2	3	5	5	5	5	5
106	5	5	5	5	5	5	5	5	5	5	5	5	5	5	5	5	5	5	5	5	5	5	5	5	5	5	5	5	5	5	5	5	5	5	5	5	5	5	5	5	5	5	5	5	5	5	5	5	5
107	5	5	5	5	5	5	4	4	4	4	4	4	4	4	4	4	4	4	4	4	4	4	3	3	3	3	3	3	3	3	3	3	3	5	5	5	5	5	5	4	4	4	4	4	4	4	4	4	4
108	5	5	5	5	5	5	5	4	4	4	4	4	4	4	4	4	4	4	4	4	4	4	4	4	4	4	4	4	4	4	4	4	4	5	5	5	4	4	4	5	4	4	4	4	5	5	5	5	5
109	5	5	5	5	5	5	5	5	5	5	5	5	5	5	5	5	5	5	5	5	5	5	5	5	5	5	5	5	5	5	5	5	5	5	5	5	5	5	5	5	5	5	5	5	5	5	5	5	5
110	5	5	5	5	5	5	5	5	5	5	5	5	5	5	5	5	5	5	5	5	5	5	5	5	5	5	5	5	5	5	5	5	5	5	5	5	5	5	5	5	5	5	5	5	5	5	5	5	5
111	5	5	4	4	5	5	4	5	5	4	4	5	5	4	5	5	5	4	5	5	5	5	5	5	4	5	5	5	4	5	5	5	5	5	5	4	5	5	5	4	5	5	5	5	5	5	4	5	5
112	5	4	4	5	5	4	5	5	5	5	5	5	4	5	5	5	4	5	5	5	4	4	5	4	5	5	5	4	5	5	5	4	4	5	4	5	5	5	4	5	5	5	4	4	5	4	5	5	5
113	5	5	5	5	5	5	5	5	5	5	5	5	5	5	5	5	5	5	5	5	5	5	5	5	5	5	5	5	5	5	5	5	5	5	5	5	5	5	5	5	5	5	5	5	5	5	5	5	5
114	4	3	4	3	5	4	3	3	4	3	4	3	4	3	4	4	4	3	3	4	3	4	4	4	4	3	3	3	4	3	4	3	4	3	4	3	4	3	3	4	3	4	3	3	3	4	4	3	4
115	4	3	4	4	4	3	4	3	4	3	4	4	4	4	4	3	4	4	3	4	3	3	4	4	3	3	4	3	4	3	4	4	4	4	4	4	3	4	3	4	4	4	3	4	4	3	4	4	4
116	0	0	0	0	0	0	0	0	0	0	0	4	4	4	4	4	4	3	4	5	3	4	4	4	4	4	4	4	3	2	4	2	4	3	4	3	4	4	4	2	2	4	2	4	4	4	4	4	4
117	3	4	3	5	3	1	3	3	3	3	3	4	4	3	4	4	4	3	3	3	3	3	4	4	4	5	5	5	4	4	4	4	4	5	5	5	5	5	5	3	5	4	3	3	5	5	5	5	5
118	3	3	3	3	3	3	3	3	3	3	3	5	5	4	5	5	4	4	4	4	3	3	5	5	4	5	5	4	4	4	4	3	4	5	5	4	4	4	4	4	4	4	3	4	5	5	4	4	4
119	5	5	5	5	5	5	5	5	5	5	5	4	4	4	4	4	4	4	4	4	4	4	5	5	5	5	5	5	5	5	5	5	5	5	5	5	5	5	5	5	5	5	5	5	5	5	5	5	5
120	4	4	4	4	4	4	4	4	4	4	4	4	4	4	4	4	4	4	4	4	4	4	5	5	5	5	5	5	5	5	5	5	5	5	5	5	5	5	5	5	5	5	5	5	5	5	5	5	5
121	3	3	1	4	3	3	4	4	3	3	3	4	4	4	4	4	4	4	4	4	4	4	4	4	4	4	4	3	4	4	4	4	4	4	4	4	4	4	4	4	4	4	4	4	4	4	4	3	4
122	4	4	3	4	3	3	4	4	4	4	4	3	4	3	4	4	4	3	4	4	4	4	3	3	4	3	3	4	3	4	3	3	3	3	3	3	3	3	3	3	3	3	3	3	4	3	3	3	3
123	5	5	5	5	5	5	4	4	4	4	4	5	5	5	5	5	5	4	4	4	4	4	5	5	5	5	5	5	4	4	4	4	4	5	5	5	5	5	5	4	4	4	4	4	5	5	5	5	5
124	5	5	5	5	5	5	5	5	5	5	5	5	5	5	5	5	5	5	5	5	5	5	5	5	5	5	5	5	5	5	5	5	5	5	5	5	5	5	5	5	5	5	5	5	5	5	5	5	5
125	5	5	5	5	5	5	5	5	5	5	5	5	5	5	5	5	5	5	5	5	5	5	5	5	5	5	5	5	5	5	5	5	5	5	5	5	5	5	5	5	5	5	5	5	5	5	5	5	5
126	5	5	5	5	5	5	5	5	5	5	5	5	5	5	5	5	5	5	5	5	5	5	5	5	5	5	5	5	5	5	5	5	5	5	5	5	5	5	5	5	5	5	5	5	5	5	5	5	5
127	5	5	5	5	5	5	5	5	5	5	5	5	5	5	5	5	5	5	5	5	5	5	5	5	5	5	5	5	5	5	5	5	5	5	5	5	5	5	5	5	5	5	5	5	5	5	5	5	5
128	4	4	4	4	4	4	4	4	4	4	4	4	5	4	4	4	4	4	4	4	4	4	4	4	4	4	4	4	4	4	4	4	4	4	5	5	4	4	4	4	4	4	4	4	5	5	5	5	5
129	4	4	4	4	4	4	4	4	4	4	4	4	4	4	4	4	4	4	3	4	4	4	4	4	4	4	4	4	4	3	4	4	4	4	4	4	4	4	4	4	3	4	4	4	4	4	4	4	4
130	5	5	5	5	5	5	3	3	3	3	3	5	5	5	5	5	5	3	3	3	3	3	5	5	5	5	5	5	3	3	3	3	3	5	5	5	5	5	5	3	3	3	3	3	5	5	5	5	5
131	5	5	5	5	5	5	5	5	5	5	5	5	5	5	5	5	5	5	5	5	5	5	4	4	4	4	4	4	4	4	4	4	4	4	4	4	4	4	4	4	4	4	4	4	4	4	4	4	4
132	5	5	5	5	5	5	5	5	5	4	4	5	5	5	5	5	5	5	5	5	4	5	5	5	5	5	5	5	5	5	5	4	5	5	5	5	5	5	5	5	3	5	3	5	5	5	5	5	5
133	5	5	5	5	5	3	3	3	3	3	3	5	5	5	5	5	5	3	3	3	3	3	5	5	5	5	5	3	3	3	3	3	3	5	5	5	5	5	3	3	3	3	3	3	5	5	5	5	5
134	4	4	4	4	4	4	4	4	4	4	4	4	4	4	4	4	4	4	4	4	3	4	4	4	4	4	4	4	4	4	4	4	4	4	4	4	4	4	4	4	4	4	4	4	4	4	4	4	4
135	4	4	4	4	4	4	4	4	4	4	4	4	4	4	4	4	4	4	4	4	4	4	4	4	4	4	4	4	4	4	4	4	4	4	4	4	4	4	4	4	4	4	4	4	4	4	4	4	4
136	4	4	4	4	4	4	4	4	4	4	4	4	4	4	4	4	4	4	4	4	4	4	4	4	4	4	4	4	4	4	4	4	4	4	4	4	4	4	4	4	4	4	4	4	4	4	4	4	4
137	4	4	4	4	4	4	4	4	4	4	4	4	4	4	4	4	4	4	4	4	4	4	4	4	4	4	4	4	4	4	4	4	4	4	4	4	4	4	4	4	4	4	4	4	4	4	4	4	4
138	4	4	4	4	4	4	4	4	4	4	4	4	4	4	4	4	4	4	4	4	4	4	4	4	4	4	4	4	4	4	4	4	4	4	4	4	4	4	4	4	4	4	4	4	5	5	5	5	5
139	5	4	4	4	4	4	4	4	4	4	4	5	5	5	5	5	5	5	5	5	4	4	4	5	5	5	5	4	4	3	4	3	4	4	5	5	5	5	4	4	3	4	3	4	4	5	5	5	5
140	4	4	4	3	4	3	4	4	4	4	4	4	4	4	3	4	3	4	4	4	4	4	4	4	4	3	4	3	4	4	4	4	4	4	4	4	3	4	3	4	4	4	4	4	4	4	4	3	4
141	4	4	4	4	4	4	4	4	4	4	4	4	4	4	4	4	4	4	4	4	4	4	4	4	4	4	4	4	4	4	4	4	4	4	4	4	4	4	4	4	4	4	4	4	4	4	4	4	4
142	5	5	5	5	5	5	5	5	5	5	5	5	5	5	5	5	5	5	5	5	5	5	5	5	5	5	5	5	5	5	5	5	5	5	5	5	5	5	5	5	5	5	5	5	5	5	5	5	5
143	5	5	5	5	5	5	4	3	4	3	4	5	5	5	5	5	5	4	3	4	3	4	5	5	5	5	5	5	4	3	4	3	4	5	5	5	5	5	5	4	3	4	3	4	5	5	5	5	5
144	4	4	4	5	4	5	4	4	3	4	3	5	4	5	4	4	4	5	4	4	3	3	3	4	5	3	4	5	4	5	4	4	3	4	4	4	4	4	4	4	4	4	3	3	4	3	4	4	3
145	5	5	5	5	5	5	5	5	5	5	5	5	5	5	5	5	5	5	5	5	5	5	5	5	5	5	5	5	5	5	5	5	5	5	5	5	5	5	5	5	5	5	5	5	5	5	5	5	5
146	5	5	5	5	5	5	5	5	5	5	5	5	5	5	5	5	5	5	5	5	5	5	5	5	5	5	5	5	5	5	5	5	5	5	5	5	5	5	5	5	5	5	5	5	5	5	5	5	5
147	5	5	5	5	5	5	5	5	5	5	5	5	5	5	5	5	5	5	5	5	5	5	5	5	5	5	5	5	5	5	5	5	5	5	5	5	5	5	5	5	5	5	5	5	5	5	5	5	5
148	4	4	4	4	4	4	4	4	4	3	3	4	4	4	4	4	4	4	4	4	3	3	4	4	4	4	4	4	4	4	4	3	3	4	4	4	4	4	4	4	4	4	3	3	4	4	4	4	4
149	4	5	5	4	4	4	3	3	4	4	4	5	5	5	5	5	5	5	4	4	4	4	5	5	5	5	5	5	4	4	4	4	4	5	5	5	5	5	5	4	4	4	4	4	5	5	5	5	5
150	5	5	5	5	5	5	5	5	5	5	5	5	5	5	5	5	5	5	5	5	5	5	5	5	5	5	5	5	5	5	5	5	5	5	5	5	5	5	5	5	5	5	5	5	5	5	5	5	5
151	0	0	0	0	0	0	0	0	0	0	0	5	5	5	5	5	5	5	5	5	5	5	5	5	5	5	5	5	5	5	5	5	5	5	5	5	5	5	5	5	5	5	5	5	5	5	5	5	5
152	5	4	4	4	4	4	4	4	4	4	4	4	4	4	4	4	4	4	4	4	4	4	5	5	5	5	5	5	5	5	5	5	5	4	4	4	4	4	4	4	4	4	4	4	4	4	4	4	4
153	5	5	5	0	0	0	0	0	0	0	0	5	5	5	0	0	0	0	0	0	0	0	5	5	5	0	0	0	0	0	0	0	0	5	5	5	0	0	0	0	0	0	0	0	4	5	5	0	0
154	5	5	5	5	4	5	5	5	4	5	5	5	4	5	5	5	5	5	4	5	4	5	4	5	4	5	5	5	4	5	5	5	4	4	4	4	5	4	5	4	4	4	5	4	5	5	5	5	4
155	4	4	4	4	4	4	4	4	4	3	3	4	4	4	4	4	4	4	4	4	3	3	4	4	4	4	4	4	4	4	4	3	3	4	4	4	4	4	4	4	4	4	3	3	4	4	4	4	4
156	0	0	0	0	0	0	0	0	0	0	0	4	4	3	3	4	4	5	3	4	3	4	5	5	3	5	5	5	5	4	5	3	4	4	4	4	4	4	4	5	3	4	3	4	4	4	3	4	4
157	4	4	4	4	4	4	4	4	4	4	4	4	4	4	4	4	4	4	4	4	4	4	4	4	4	4	4	4	4	4	4	4	4	5	5	5	5	5	5	5	5	5	5	5	5	5	5	5	5
158	4	4	4	4	4	4	4	4	4	4	4	4	4	4	4	4	4	4	4	4	4	4	4	4	4	4	4	4	4	4	4	4	4	4	4	4	4	4	4	4	4	4	4	4	4	4	4	4	4
159	4	4	4	4	4	5	4	4	4	4	4	5	5	4	5	5	5	3	3	4	4	4	5	5	5	5	5	5	4	4	5	3	3	5	5	5	5	5	5	4	4	4	3	3	5	5	5	5	5
160	5	3	3	5	5	5	3	3	3	3	3	5	5	5	5	5	5	5	5	4	4	4	5	5	5	5	5	5	5	4	4	3	3	4	4	4	3	5	4	3	3	3	3	3	5	5	5	5	5
161	4	4	4	4	4	4	4	4	4	4	4	5	5	4	5	5	4	5	4	5	4	5	4	5	4	5	5	5	5	4	4	4	4	4	5	4	5	5	4	5	4	4	4	4	4	5	4	5	4
162	5	5	5	4	5	5	5	4	5	3	5	5	5	5	4	5	5	4	5	5	4	5	5	5	5	5	5	5	5	5	4	4	5	5	5	5	4	5	5	5	4	5	4	5	5	5	5	4	5
163	5	5	5	5	5	5	5	5	5	5	5	5	5	5	5	5	5	5	5	5	5	5	5	5	5	5	5	5	5	5	5	5	5	5	5	5	5	5	5	5	5	5	5	5	5	5	5	5	5
164	4	4	4	4	4	4	4	4	4	4	4	4	4	4	4	4	4	4	4	4	4	4	4	4	4	4	4	4	4	4	4	4	4	5	5	4	5	5	4	4	4	4	4	4	5	5	4	5	5
165	5	5	5	5	4	5	5	5	5	5	4	5	5	5	4	5	5	4	4	5	5	5	5	4	5	5	5	4	5	5	4	4	5	4	5	5	5	4	5	4	5	5	5	4	5	4	5	5	4
166	0	0	0	0	0	0	0	0	0	0	0	5	5	5	5	5	5	4	4	4	4	4	5	5	5	5	5	5	4	4	4	4	4	5	5	5	5	5	5	4	4	4	4	4	5	5	5	5	5
167	4	0	0	0	0	0	0	0	0	0	0	4	4	4	4	4	4	4	4	4	4	4	4	4	4	4	4	4	4	4	4	4	4	4	4	4	4	4	4	4	4	4	4	4	4	4	4	4	4
168	5	5	5	5	5	5	5	5	5	4	5	5	5	5	5	5	5	5	5	5	4	5	5	5	5	5	5	5	5	5	5	4	5	5	5	5	5	5	5	5	5	5	4	5	5	5	5	5	5
169	5	4	5	5	5	5	4	4	5	4	5	4	4	5	5	5	5	4	5	4	5	5	5	5	4	4	5	4	5	5	3	5	5	5	4	5	4	5	5	5	5	5	5	5	5	5	4	4	5
170	5	5	5	5	5	5	5	5	5	5	5	5	5	5	5	5	5	5	5	5	5	5	5	5	5	5	5	5	5	5	5	5	5	5	5	5	5	5	5	5	5	5	5	5	5	5	5	5	5
171	5	4	5	4	4	5	4	5	5	5	4	5	4	5	4	4	5	4	5	5	5	4	5	4	5	4	4	5	4	5	5	5	4	5	4	5	4	4	5	4	5	5	5	4	5	4	5	4	4
172	5	4	4	5	4	5	4	5	5	5	5	5	4	4	5	4	5	4	5	5	5	5	5	4	4	5	4	5	4	5	5	5	5	5	4	4	5	4	5	4	5	5	5	5	5	4	4	5	4
173	4	4	4	4	4	4	4	4	4	4	4	3	3	3	3	3	3	3	3	3	3	3	4	4	3	4	4	3	4	4	4	4	4	3	3	3	3	3	3	3	3	4	3	3	4	4	4	3	4
174	5	5	4	4	4	4	4	4	4	4	4	5	5	5	4	5	5	5	5	5	5	5	5	5	4	5	4	5	4	5	5	5	5	4	4	4	5	4	4	4	4	4	4	4	4	4	4	4	3
175	0	0	0	0	0	0	0	0	0	0	0	5	5	4	4	4	4	4	4	4	4	4	5	5	4	4	4	4	4	4	4	4	4	5	5	4	4	4	4	4	4	4	4	4	5	5	4	4	4
176	5	5	5	5	5	5	5	5	5	5	5	5	5	5	5	5	5	4	4	4	4	4	5	5	5	5	5	5	4	4	4	4	4	5	5	5	5	5	5	4	4	4	4	4	5	5	5	5	5
177	5	5	5	5	5	5	5	5	5	5	5	4	4	3	5	5	5	4	4	4	4	4	4	4	4	5	5	5	4	4	4	4	4	3	3	3	4	4	4	3	3	3	3	3	4	4	4	4	4
178	4	4	4	4	4	4	4	4	4	4	4	4	4	4	4	4	4	4	4	4	4	4	5	5	5	5	5	5	5	5	5	5	5	4	4	4	4	4	4	4	4	4	4	4	4	4	4	4	4
179	5	5	5	5	5	5	5	5	5	5	5	5	5	5	5	5	5	5	5	5	5	5	5	5	5	5	5	5	5	5	5	5	5	5	5	5	5	5	5	5	5	5	5	5	5	5	5	5	5
180	0	0	0	0	0	0	0	0	0	0	0	4	4	4	5	4	4	4	5	5	5	5	5	5	5	5	5	5	5	5	5	5	5	5	5	4	5	5	5	5	5	5	5	5	5	4	4	5	5
181	4	4	3	4	4	4	3	4	3	3	4	3	4	3	4	3	4	3	4	3	4	4	4	4	4	4	4	5	4	4	4	3	4	4	3	3	4	4	4	3	3	4	3	3	4	4	3	4	4
182	0	0	0	0	0	0	0	0	0	0	0	4	4	3	5	5	5	4	3	4	3	4	5	5	4	5	5	5	4	3	4	3	4	4	4	3	5	5	5	4	3	4	3	4	4	4	3	5	5
183	5	5	5	5	5	5	0	0	0	0	0	5	5	5	5	5	5	0	0	0	0	0	5	5	5	5	5	5	0	0	0	0	0	5	5	5	5	5	5	0	0	0	0	0	5	5	5	5	5
184	5	5	5	5	5	5	5	5	5	5	5	4	5	4	5	4	4	5	5	5	4	5	5	5	5	5	5	5	5	5	5	4	5	5	5	5	5	5	4	5	0	5	5	5	5	5	5	5	5
185	5	5	5	5	5	5	5	5	5	5	5	5	5	5	5	5	5	5	5	5	5	5	5	5	5	5	5	5	5	5	5	5	5	5	5	5	5	5	5	5	5	5	5	5	5	5	5	5	5
186	4	4	4	5	5	5	4	4	4	4	4	4	5	4	5	5	5	4	4	4	4	4	5	5	5	5	5	5	4	4	4	4	4	4	5	5	5	5	5	4	4	4	4	4	5	5	4	5	5
187	4	4	4	5	5	5	4	4	4	4	4	5	5	5	5	5	5	4	4	4	4	4	4	5	5	5	5	5	4	4	4	4	4	5	5	4	5	5	5	4	4	4	4	4	4	5	5	5	5
188	0	0	0	0	0	0	0	0	0	0	0	5	5	5	5	5	5	5	3	4	3	3	5	5	5	5	5	5	5	3	4	3	3	4	4	4	4	4	4	3	3	3	3	3	4	4	4	4	4
189	5	5	5	5	5	5	5	5	5	5	5	5	5	5	5	5	5	5	5	5	5	5	5	5	5	5	5	5	5	5	5	5	5	5	5	5	5	5	5	5	5	5	5	5	5	5	5	5	5
190	5	5	5	5	5	5	5	5	4	5	5	5	5	5	5	5	5	5	5	4	5	5	5	5	5	5	5	5	5	5	4	5	5	5	5	5	5	5	5	5	5	4	5	5	5	5	5	5	5
191	4	4	4	4	4	4	4	4	4	4	4	4	4	4	4	4	4	4	4	4	4	4	4	4	4	4	4	4	4	4	4	4	4	4	4	4	4	4	4	4	4	4	4	4	4	4	4	4	4
192	0	0	0	0	0	0	0	0	0	0	0	5	5	5	5	5	5	5	5	5	5	5	5	5	5	5	5	5	5	5	5	5	5	5	5	5	5	5	5	5	5	5	4	5	5	5	5	5	5
193	5	5	5	5	5	5	5	5	5	5	5	5	5	5	5	5	5	5	5	5	5	5	5	5	5	5	5	5	5	5	5	5	5	5	5	5	5	5	5	5	5	5	5	5	5	5	5	5	5
194	5	0	0	0	0	0	0	0	0	0	0	5	5	5	5	5	5	4	4	4	4	4	5	5	5	5	5	5	4	4	4	4	4	5	5	5	5	5	5	4	4	4	4	4	5	5	5	5	5
195	5	5	5	5	5	5	5	5	5	5	5	5	5	5	5	5	5	5	5	5	5	5	5	5	5	5	5	5	5	5	5	5	5	5	5	5	5	5	5	5	5	5	5	5	5	5	5	5	5
196	4	3	3	4	4	4	4	4	4	4	4	5	4	3	5	4	3	4	4	5	4	4	5	5	5	5	5	5	5	4	5	4	5	5	5	4	5	5	4	5	4	5	4	5	5	5	5	5	5
197	0	0	0	0	0	0	0	0	0	0	0	5	5	5	5	5	5	4	4	4	4	4	5	5	5	5	5	5	4	4	4	4	4	5	5	5	5	5	5	4	4	4	4	4	5	5	5	5	5
198	5	5	5	5	5	5	5	5	4	3	3	5	5	5	5	5	5	5	5	4	3	3	5	5	5	5	5	5	5	5	4	3	3	5	5	5	5	5	5	5	3	4	3	3	5	5	5	5	5
199	4	4	4	4	4	4	4	4	4	4	4	5	5	5	5	5	5	5	5	5	5	5	5	5	5	5	5	5	5	5	5	5	5	3	3	3	3	3	3	3	3	3	3	3	4	4	4	4	4
200	5	5	5	5	5	5	5	5	5	5	5	5	5	5	5	5	5	5	5	5	5	5	5	5	5	5	5	5	5	5	5	5	5	5	5	5	5	5	5	5	5	5	5	5	5	5	5	5	5
201	5	5	5	5	5	5	5	5	5	5	5	5	5	5	5	5	5	5	5	5	5	5	5	5	5	5	5	5	5	5	5	5	5	5	5	5	5	5	5	5	5	5	5	5	5	5	5	5	5
202	4	4	4	4	4	4	4	4	4	4	4	4	4	4	4	4	4	4	4	4	4	4	4	4	4	4	4	4	4	4	4	4	4	4	4	4	4	4	4	4	4	4	4	4	4	4	4	4	4
203	5	5	5	4	4	4	4	4	4	4	4	5	5	5	4	4	4	4	4	4	4	4	5	5	5	4	4	4	4	4	4	4	4	5	5	5	4	4	4	4	4	4	4	4	5	5	5	4	4
204	4	4	4	4	4	4	4	4	4	4	4	4	4	4	4	4	4	4	4	4	4	4	4	4	4	4	4	4	4	4	4	4	4	4	4	4	4	4	4	4	4	4	4	4	4	4	4	4	4
205	5	5	5	4	4	4	4	4	3	3	3	5	5	5	4	4	4	4	4	3	3	3	5	5	5	4	4	4	4	4	3	3	3	5	5	5	4	4	4	4	4	3	3	3	5	5	5	4	4
206	4	4	4	4	4	4	4	4	4	4	4	4	4	4	4	4	4	4	4	4	4	4	4	4	4	4	4	4	4	4	4	4	4	4	4	4	4	4	4	4	4	4	4	4	4	4	4	4	4
207	4	4	4	4	4	4	4	4	4	4	4	4	4	4	4	4	4	4	4	4	4	4	4	4	4	4	4	4	4	4	3	3	3	4	4	4	4	4	4	4	4	3	3	3	4	4	4	4	4
208	3	3	3	3	3	3	3	3	3	3	3	4	4	4	4	4	4	3	4	4	3	3	4	4	4	4	4	4	3	3	3	3	3	4	4	4	4	4	4	3	3	3	3	3	4	4	4	4	4
209	5	5	5	5	5	5	5	5	5	5	5	5	5	5	5	5	5	5	5	5	5	5	5	5	5	5	5	4	5	5	4	5	4	5	5	5	5	5	5	5	4	5	4	5	5	5	5	5	4
210	5	5	5	5	5	5	5	5	5	5	5	5	5	5	5	5	5	5	5	5	5	5	5	5	5	5	5	5	5	5	5	5	5	5	5	5	5	5	5	5	5	5	5	5	5	5	5	5	5
211	5	5	5	5	5	5	5	5	5	5	5	5	5	5	5	5	5	5	5	5	5	5	5	5	5	5	5	5	5	5	5	5	5	5	5	5	5	5	5	5	5	5	5	5	5	5	5	5	5
212	5	5	5	5	5	5	5	5	5	5	5	5	5	5	5	5	5	5	5	5	5	5	5	5	5	5	5	5	5	5	5	5	5	5	5	5	5	5	5	5	5	5	5	5	5	5	5	5	5
213	5	5	5	5	5	5	5	5	5	5	5	5	5	5	5	5	5	5	5	5	5	5	5	5	5	5	5	5	5	5	5	5	5	5	5	5	5	5	5	5	5	5	5	5	5	5	5	5	5
214	4	4	4	4	4	4	4	4	4	4	4	4	4	4	4	4	4	4	4	4	4	4	4	4	4	4	4	4	4	4	4	4	4	4	4	4	4	4	4	4	4	4	4	4	4	4	4	4	4
215	4	4	4	4	4	4	4	4	4	4	4	4	4	4	4	4	4	4	4	4	4	4	4	4	4	4	4	4	4	4	4	4	4	4	4	4	4	4	4	4	4	4	4	4	4	4	4	4	4
216	5	5	5	5	5	5	5	5	5	5	5	5	5	5	5	5	5	5	5	5	5	5	5	5	5	5	5	5	5	5	5	5	5	5	5	5	5	5	5	5	5	5	5	5	4	4	4	4	4
217	5	5	5	5	5	5	5	5	5	5	5	5	5	5	5	5	5	5	5	5	5	5	5	5	5	5	5	5	5	5	5	5	5	5	5	5	5	5	5	5	5	5	5	5	5	5	5	5	5
218	0	0	0	0	0	0	0	0	0	0	0	5	4	4	4	4	4	4	4	4	4	4	5	4	3	4	4	3	4	4	4	4	4	5	5	4	5	5	4	5	5	5	5	5	5	5	4	5	5
219	4	4	3	4	3	4	3	4	5	5	5	5	5	5	5	4	4	5	5	4	4	4	4	5	5	4	5	5	4	4	4	5	5	4	5	5	4	5	5	4	5	5	5	5	4	5	5	5	5
220	4	4	4	3	4	4	5	4	4	5	4	5	5	5	4	5	5	4	5	5	5	5	5	4	4	5	5	4	4	5	4	5	5	4	4	5	5	4	5	5	4	5	4	5	4	4	5	4	5
221	5	5	5	5	5	5	5	5	5	5	5	5	5	5	5	5	5	5	5	5	5	5	5	5	5	5	5	5	5	5	5	5	5	5	5	5	5	5	5	5	5	5	5	5	5	5	5	5	5
222	5	5	5	5	5	5	5	5	5	5	5	5	5	5	5	5	5	4	3	4	4	4	5	5	5	5	5	5	5	4	5	5	5	5	5	5	5	5	5	5	5	5	5	5	5	5	4	4	5
223	5	5	5	5	5	5	5	5	5	5	5	5	5	5	5	5	5	5	5	5	5	5	5	5	5	5	5	5	5	5	5	5	5	5	5	5	5	5	5	5	5	5	5	5	5	5	5	5	5
224	5	4	4	5	4	5	5	4	4	4	4	5	4	4	5	4	5	5	4	4	4	4	5	4	4	5	4	5	5	4	4	4	4	5	4	4	5	4	5	5	4	4	4	4	5	4	4	5	4
225	5	5	5	5	5	5	4	3	4	3	4	5	5	5	5	5	5	4	3	4	3	4	5	5	5	5	5	5	4	3	4	3	4	5	5	5	5	5	5	4	3	4	3	4	5	5	5	5	5
226	4	4	4	5	5	5	5	5	5	5	5	5	5	5	5	5	5	5	5	4	4	5	5	5	4	4	5	5	5	5	5	5	5	5	5	5	5	4	4	4	4	4	4	4	5	5	5	4	5
227	5	5	5	5	5	5	5	5	5	5	5	5	5	5	5	5	5	5	5	5	5	5	5	5	5	5	5	5	5	5	5	5	5	5	5	5	5	5	5	5	5	5	5	5	5	5	5	5	5
228	5	5	5	5	5	5	5	5	5	5	5	5	5	5	5	5	5	5	5	5	5	5	5	5	5	5	5	5	5	5	5	5	5	5	5	5	5	5	5	5	5	5	5	5	5	5	5	5	5
229	5	5	5	5	5	5	5	5	5	5	5	5	5	5	5	5	5	5	5	5	5	5	5	5	5	5	5	5	5	5	5	5	5	5	5	5	5	5	5	5	5	5	5	5	5	5	5	5	5
230	4	4	4	4	4	4	4	4	4	4	4	4	4	4	4	4	4	4	4	4	4	4	4	4	4	4	4	4	4	4	4	4	4	4	4	4	4	4	4	4	4	4	4	4	4	4	4	4	4
231	5	4	5	4	5	4	5	4	5	5	4	5	4	4	5	5	5	4	4	5	5	4	5	4	5	5	5	4	5	4	5	5	4	5	4	5	5	5	5	4	5	4	5	4	5	4	4	5	5
232	4	4	4	4	4	4	4	4	4	4	4	4	4	4	4	4	4	4	4	4	4	4	4	4	4	4	4	4	4	4	4	4	4	4	4	4	4	4	4	4	4	4	4	4	4	4	4	4	4
233	4	2	2	3	3	3	5	5	5	4	3	5	5	5	5	5	5	4	5	4	3	3	5	5	5	5	5	5	5	5	5	5	5	5	5	5	5	5	5	5	4	4	4	4	5	5	5	5	5
234	4	5	5	4	5	4	4	3	4	3	4	5	5	5	4	5	4	4	3	4	3	4	5	5	5	4	5	5	4	3	4	4	4	5	5	5	4	5	4	4	3	4	4	4	5	5	5	4	5
235	3	4	4	4	3	3	3	3	3	4	4	4	3	4	4	4	4	4	4	4	4	5	4	4	4	4	3	5	4	4	4	4	4	4	4	4	4	5	4	4	4	4	4	4	4	4	4	4	5
236	5	5	5	5	4	4	5	5	4	3	3	5	4	4	4	4	5	5	5	5	3	3	4	4	5	4	4	5	4	5	4	3	3	5	4	4	4	5	4	4	5	4	3	3	5	5	4	4	5
237	5	5	5	5	5	5	5	5	5	5	5	5	5	5	5	5	5	5	5	5	5	5	5	5	5	5	5	5	5	5	5	5	5	5	5	5	5	5	5	5	5	5	5	5	5	5	5	5	5
238	5	5	5	5	5	5	5	5	5	5	5	5	5	5	5	5	5	5	5	5	5	5	5	5	5	5	5	5	5	5	5	5	5	5	5	5	5	5	5	5	5	5	5	5	5	5	5	5	5
239	3	3	3	3	3	3	3	3	3	3	3	4	4	4	4	4	4	4	4	4	4	4	4	4	4	4	4	4	4	4	4	4	4	3	3	3	3	3	3	3	3	3	3	3	3	3	3	3	3
240	5	5	5	5	5	5	5	5	5	5	5	5	5	5	4	5	5	3	5	5	5	5	5	5	5	4	5	5	4	5	4	5	4	5	5	5	4	5	5	3	5	5	5	5	5	4	5	4	5
241	5	5	5	5	5	5	5	5	5	5	5	5	5	5	5	5	5	5	5	5	5	5	5	5	5	5	5	5	5	5	5	5	5	5	5	5	5	5	5	5	5	5	5	5	5	5	5	5	5
242	4	5	5	5	4	5	5	5	5	4	5	5	5	4	4	5	4	4	4	4	5	5	5	4	5	5	4	5	5	5	5	4	5	5	5	5	5	4	4	4	5	5	4	5	5	5	5	5	4
243	3	3	3	3	3	3	3	3	3	3	3	4	4	4	4	4	4	4	4	4	4	4	4	4	4	4	4	4	4	4	4	4	4	3	3	3	3	3	3	3	3	3	3	3	3	3	3	3	3
244	0	0	0	0	0	0	0	0	0	0	0	5	5	5	5	5	5	5	5	5	5	5	5	5	5	5	5	5	5	5	5	5	5	5	5	5	5	5	5	5	5	5	5	5	5	5	5	5	5
245	4	4	4	4	4	4	4	4	4	4	4	4	4	4	4	4	4	4	4	4	4	4	4	4	4	4	4	4	4	4	4	4	4	4	4	4	4	4	4	4	4	4	4	4	4	4	4	4	4
246	4	4	4	4	4	4	4	4	4	4	4	4	4	4	4	4	4	4	4	4	4	4	4	4	4	4	4	4	4	4	4	4	4	4	4	4	4	4	4	4	4	4	4	4	4	4	4	4	4
247	4	4	4	4	4	4	4	4	4	4	4	4	4	4	4	4	4	4	4	4	4	4	4	4	4	4	4	4	4	4	4	4	4	4	4	4	4	4	4	4	4	4	4	4	4	4	4	4	4
248	5	5	4	5	5	4	4	4	4	4	4	5	5	4	5	5	4	4	4	4	4	4	5	5	4	5	5	4	4	4	4	4	4	5	5	4	5	5	4	4	4	4	4	4	5	5	4	5	5
249	5	5	4	5	5	4	4	4	4	4	4	5	5	4	5	5	4	4	4	4	4	4	5	5	4	5	5	4	4	4	4	4	4	5	5	4	5	5	4	4	4	4	4	4	5	5	4	5	5
250	3	3	3	4	4	4	3	3	3	3	3	4	4	4	5	5	5	4	4	4	4	4	4	4	4	5	5	5	3	3	4	4	4	4	4	4	5	5	5	2	2	4	4	4	4	4	4	5	5
251	5	5	5	5	5	5	3	3	3	3	3	5	5	5	5	5	5	3	3	3	3	3	5	5	5	5	5	5	3	3	3	3	3	5	5	5	5	5	5	3	3	3	3	3	5	5	5	5	5
252	5	5	5	5	5	5	5	5	5	5	5	4	4	4	4	4	4	4	4	4	4	4	5	5	5	5	5	5	5	5	5	5	5	5	5	5	5	5	5	5	5	5	5	5	5	5	5	5	5
253	5	4	4	4	5	5	4	4	5	4	5	5	5	4	4	5	4	4	5	5	4	5	5	4	5	4	5	4	4	5	5	4	5	5	4	5	4	5	5	4	5	5	4	5	5	5	4	4	5
254	5	5	5	5	4	5	5	4	5	5	5	5	5	5	5	5	5	5	4	4	5	5	5	5	4	5	5	5	5	4	4	5	4	5	5	5	5	5	5	5	5	5	5	4	5	5	5	4	5
255	5	5	5	5	5	5	5	5	5	5	5	5	5	5	5	5	5	5	5	5	5	5	5	5	5	5	5	5	5	5	5	5	5	5	5	5	5	5	5	5	5	5	5	5	5	5	5	5	5
256	5	5	5	5	5	5	5	5	5	5	5	5	5	5	5	5	5	5	5	5	5	5	5	5	5	5	5	5	5	5	5	5	5	5	5	5	5	5	5	5	5	5	5	5	5	5	5	5	5
257	5	5	4	4	5	4	5	5	5	5	5	5	5	4	4	5	4	5	5	5	5	5	5	5	4	4	5	4	5	5	5	5	5	5	5	4	4	5	4	5	5	5	5	5	5	5	4	4	5
258	5	5	5	5	5	5	5	4	4	4	4	5	5	5	5	5	5	4	4	4	4	4	5	5	5	5	5	5	5	4	4	4	4	5	5	5	5	5	5	5	4	4	4	4	5	5	5	5	5
259	4	4	4	4	4	4	4	4	4	4	4	5	5	5	5	5	5	5	5	5	4	5	5	5	5	5	5	5	5	5	5	3	4	5	5	5	4	5	4	5	5	5	5	5	5	5	5	5	5
260	3	3	3	4	4	5	4	4	3	3	3	4	4	4	4	4	4	4	4	4	3	4	5	5	5	5	5	5	4	3	4	3	4	5	5	5	5	5	5	4	3	4	3	4	5	5	5	5	5
261	5	5	5	5	5	5	5	5	5	5	5	5	5	5	5	5	5	4	4	4	4	4	5	4	5	5	5	4	4	4	4	4	3	5	5	5	4	5	5	4	5	4	5	4	4	4	5	5	5
262	4	4	4	4	4	4	4	4	4	4	3	4	4	4	4	4	4	4	4	4	4	4	4	4	4	4	4	4	4	4	4	4	4	4	4	4	4	4	4	4	4	4	4	4	4	4	4	4	4
263	5	5	5	5	5	5	5	5	5	5	5	5	5	5	5	5	5	5	5	5	5	5	5	5	5	5	5	5	5	5	5	5	5	5	5	5	5	5	5	5	5	5	5	5	5	5	5	5	5
264	4	3	3	4	3	3	4	3	3	3	3	4	4	4	5	5	4	4	4	4	3	3	5	5	5	5	5	5	5	4	4	4	4	4	4	4	5	4	4	4	4	4	4	4	5	4	4	5	4
265	5	5	5	5	5	5	5	3	3	3	3	5	5	5	5	5	5	3	3	3	3	3	5	5	5	5	5	5	4	3	3	3	3	5	5	5	5	5	5	4	3	3	3	3	5	5	5	5	5
266	5	5	5	5	5	5	5	5	5	5	5	5	5	5	5	5	5	5	5	5	5	5	5	5	5	5	5	5	5	5	5	5	5	5	5	5	5	5	5	5	5	5	5	5	5	5	5	5	5
267	5	5	5	5	5	5	5	5	5	5	5	5	5	5	5	5	5	5	5	5	5	5	5	5	5	5	5	5	5	5	5	5	5	5	5	5	5	5	5	5	5	5	5	5	5	5	5	5	5
268	4	4	4	4	4	4	4	4	4	4	4	4	4	4	4	4	4	4	4	4	4	4	5	5	4	5	4	5	5	5	5	5	4	4	4	4	4	4	4	4	4	4	4	4	4	4	4	4	4
269	5	5	5	5	5	5	5	5	5	5	5	5	5	5	5	5	5	5	5	5	5	5	5	5	5	5	5	5	5	5	5	5	5	4	4	5	5	4	5	4	4	5	4	4	5	5	4	4	5
270	5	5	5	5	0	5	0	0	0	0	0	5	5	5	5	5	5	4	4	5	0	0	5	5	5	5	5	5	4	3	5	0	0	5	5	5	5	5	5	5	3	5	0	0	5	5	5	5	5
271	5	5	5	5	5	5	5	5	5	5	5	5	5	5	5	5	5	5	5	5	5	5	5	5	5	5	5	5	5	5	5	5	5	5	4	4	4	4	4	5	4	4	4	4	5	5	4	5	4
272	5	5	5	5	5	5	5	5	5	5	5	5	5	5	5	5	5	5	5	5	5	5	5	5	5	5	5	5	5	5	5	5	5	5	5	5	5	5	5	5	5	5	5	5	5	5	5	5	5
273	5	5	5	5	5	5	5	5	4	3	3	5	5	5	5	5	5	5	5	4	3	3	5	5	5	5	5	5	5	4	4	3	3	5	5	5	5	5	5	5	4	4	3	3	5	5	5	5	5
274	4	4	4	4	4	4	4	4	4	4	4	4	4	4	5	5	5	4	4	4	4	4	4	4	4	4	4	4	4	5	4	4	4	4	4	4	4	4	4	4	4	4	4	4	4	4	4	4	4
275	5	3	3	5	3	3	5	3	3	3	3	5	5	5	5	5	5	5	2	5	2	4	5	5	5	5	5	5	5	2	5	2	4	5	5	5	5	5	5	5	2	4	2	4	5	5	5	5	5
276	0	0	0	0	0	0	0	0	0	0	0	5	5	5	5	5	5	4	4	4	4	4	5	5	5	5	5	5	4	4	4	4	4	5	5	5	5	5	5	4	4	4	4	4	5	5	5	5	5
277	4	4	4	4	4	4	4	4	4	4	4	4	4	4	4	4	4	4	4	4	4	4	4	4	4	4	4	4	4	4	4	4	4	4	4	4	4	4	4	4	4	4	4	4	4	4	4	4	4
278	5	5	5	5	5	5	5	5	5	5	5	5	5	5	5	5	5	5	5	5	5	5	5	5	5	5	5	5	5	5	5	5	5	5	5	5	5	5	5	5	5	5	5	5	5	5	5	5	5
279	5	3	3	5	4	4	5	5	5	5	5	5	5	5	5	5	5	5	5	5	5	5	5	5	5	5	5	5	5	5	5	5	5	5	5	5	5	5	5	5	5	5	5	5	5	5	5	5	5
280	5	5	5	5	5	5	5	5	5	5	5	5	5	5	5	5	5	5	5	5	5	5	5	5	5	5	5	5	5	5	5	5	5	5	5	5	5	5	5	5	5	5	5	5	5	5	5	5	5
281	4	4	4	4	4	4	4	4	4	4	4	4	5	5	5	5	5	5	5	5	5	5	4	5	5	5	5	5	5	5	5	5	5	4	5	5	5	5	5	5	5	5	5	5	4	5	5	5	5
282	4	4	4	4	4	4	4	4	4	4	4	5	5	5	5	5	5	4	4	4	4	4	5	5	5	5	5	5	4	4	4	4	4	5	5	5	5	5	5	4	4	4	4	4	4	4	4	4	4
283	4	4	4	5	5	5	4	4	5	4	5	5	5	5	5	5	4	4	4	4	4	4	5	5	5	5	5	5	5	4	5	4	5	4	4	4	5	5	4	5	3	4	3	4	5	5	4	5	5
284	5	5	4	5	4	5	5	3	4	3	4	5	5	5	5	5	5	5	5	5	4	4	5	5	5	5	5	5	4	3	4	3	4	5	5	5	5	5	5	4	3	4	3	4	5	5	5	5	5
285	5	5	5	5	5	5	5	5	5	5	5	5	5	5	5	5	5	5	5	5	5	5	5	5	5	5	5	5	5	5	5	5	5	5	5	5	4	5	4	4	4	4	3	3	5	5	5	5	5
286	5	5	5	5	5	5	5	5	5	5	5	5	5	5	5	5	5	5	5	5	5	5	5	5	5	5	5	5	5	5	5	5	5	5	4	4	4	5	5	4	4	5	5	4	5	5	5	5	5
287	5	5	5	5	5	5	5	4	4	3	4	5	5	5	5	5	5	5	4	4	3	4	5	5	5	5	5	5	5	4	4	3	4	5	5	5	5	5	5	5	4	4	3	4	5	5	5	5	5
288	5	4	3	5	4	3	5	4	4	3	3	5	5	5	5	5	5	5	5	5	5	5	5	5	5	5	5	5	5	5	5	5	5	5	5	5	5	5	5	5	5	5	5	5	5	5	5	5	5
289	5	5	5	5	5	5	5	5	5	5	5	5	5	5	5	5	5	5	5	5	5	5	5	5	5	5	5	5	5	5	5	5	5	5	5	5	5	5	5	5	5	5	5	5	5	5	5	5	4
290	5	5	5	5	5	5	5	5	5	5	5	5	5	5	5	5	5	5	5	5	5	5	5	5	5	5	5	5	5	5	5	5	5	5	5	5	5	5	5	5	5	5	5	5	5	5	5	5	5
291	4	4	3	4	4	4	4	4	3	4	4	4	3	4	3	4	4	3	3	4	4	3	4	4	4	3	4	3	4	4	4	4	3	3	3	4	4	3	3	4	4	3	3	4	4	3	4	4	4
292	4	4	4	4	5	4	4	3	4	4	3	4	4	4	4	5	4	4	3	4	4	3	4	4	4	4	5	4	4	3	4	4	3	4	4	4	4	5	4	4	3	4	4	3	4	4	4	4	5
293	4	4	3	3	3	3	3	3	3	3	3	4	4	3	3	3	3	3	3	3	3	3	4	3	3	3	3	3	3	3	3	3	3	4	3	3	3	3	3	3	3	3	3	3	4	3	3	3	3
294	5	5	5	5	5	5	5	5	5	5	5	5	5	5	5	5	5	5	5	5	5	5	5	5	5	5	5	5	5	5	5	5	5	5	5	5	5	5	5	5	5	5	5	5	5	5	5	5	5
295	3	3	3	3	3	3	3	3	3	3	3	4	4	4	4	4	3	4	3	4	3	3	4	4	4	4	3	4	3	3	4	3	3	4	4	4	4	4	3	4	4	3	3	3	4	4	4	4	3
296	5	5	5	5	5	5	5	5	5	5	5	5	5	5	5	5	5	5	5	5	5	5	5	5	5	5	5	5	5	5	5	5	5	5	5	5	5	5	5	5	5	5	5	5	5	5	5	5	5
297	4	4	4	4	4	4	4	4	4	4	4	4	4	4	4	4	4	4	4	4	4	4	4	4	5	5	4	5	5	5	5	5	5	4	4	4	4	4	4	4	4	4	4	4	4	4	4	4	4
298	5	5	5	5	5	5	5	5	5	5	5	5	5	5	5	5	5	5	5	5	5	5	5	5	5	5	5	5	5	5	5	5	5	5	5	5	5	5	5	5	5	5	5	5	5	5	5	5	5
299	4	4	5	3	4	4	3	5	4	4	4	5	5	4	5	4	3	5	5	4	4	4	4	4	4	4	5	4	5	4	5	3	4	4	5	3	4	3	5	4	5	4	5	3	4	3	4	5	4
300	5	5	5	5	5	5	5	5	5	5	5	5	5	5	5	5	5	5	5	5	5	5	5	5	5	5	5	5	5	5	5	5	5	5	5	5	5	5	5	5	5	5	5	5	5	5	5	5	5
301	5	5	5	5	5	5	5	5	5	5	5	5	5	5	5	5	5	5	5	5	5	5	5	5	5	5	5	5	5	5	5	5	5	5	5	5	5	5	5	5	5	5	5	5	5	5	5	5	5
302	4	4	4	4	4	4	4	4	4	4	4	4	4	4	4	4	4	4	4	4	4	4	4	4	4	4	4	4	4	4	4	4	4	4	4	4	4	4	4	4	4	4	4	4	4	4	4	4	4
303	5	5	5	5	5	5	5	3	5	3	5	5	5	5	5	5	5	5	3	5	3	5	5	5	5	5	5	5	5	3	5	3	5	5	5	5	5	5	5	5	3	5	3	5	5	5	5	5	5
304	5	5	5	5	5	5	5	5	5	5	5	5	5	5	5	5	5	5	5	5	5	5	5	5	5	5	5	5	5	5	5	5	5	5	5	5	5	5	5	5	5	5	5	5	5	5	5	5	5
305	5	5	5	5	5	5	5	5	5	5	5	5	5	5	5	5	5	5	5	5	5	5	5	5	5	5	5	5	5	5	5	5	5	5	5	5	5	5	5	5	5	5	5	5	5	5	5	5	5
306	5	5	5	5	5	5	5	5	5	5	5	5	5	5	5	5	5	5	5	5	5	5	5	5	5	5	5	5	5	5	5	5	5	5	5	5	5	5	5	5	5	5	5	5	5	5	5	5	5
307	4	5	4	4	4	3	3	4	4	4	4	4	4	4	3	4	3	3	5	5	4	4	5	5	5	4	5	4	4	4	5	4	3	4	4	4	3	4	3	3	4	4	4	3	4	4	4	3	4
308	5	5	5	5	5	5	5	5	5	5	5	5	5	5	5	5	5	5	5	5	5	5	5	5	5	5	5	5	5	5	5	5	5	4	5	4	5	5	5	5	5	5	5	5	5	5	5	5	5
309	4	4	4	4	4	4	4	4	4	4	4	4	4	4	4	4	4	4	4	4	4	4	4	4	4	4	4	4	4	4	4	4	4	4	4	4	4	4	4	4	4	4	4	4	4	4	4	4	4
310	4	4	4	4	4	4	4	4	4	4	4	3	4	4	3	4	4	3	4	4	4	4	4	4	4	4	4	4	4	4	4	4	4	4	4	4	4	4	4	4	4	4	4	4	4	4	4	4	4
311	4	4	4	4	4	4	4	4	4	4	4	4	4	4	4	4	4	4	4	4	4	4	4	4	4	4	4	4	4	4	4	4	4	4	4	4	4	4	4	4	4	4	4	4	4	4	4	4	4
312	4	4	4	4	4	4	4	4	4	4	4	4	4	4	4	4	4	4	4	4	4	4	4	4	4	4	4	4	4	4	4	4	4	4	4	4	4	4	4	4	4	4	4	4	4	4	4	4	4
313	5	4	3	5	5	5	4	3	3	3	3	5	4	3	5	5	5	4	3	3	3	3	5	4	3	5	5	5	4	3	3	3	3	5	4	3	5	5	5	4	3	3	3	3	5	4	3	5	5
314	5	5	5	5	5	5	5	5	5	5	5	5	5	5	5	5	5	4	4	4	5	4	5	5	5	5	5	5	4	5	5	4	5	5	5	5	5	5	5	5	4	5	4	5	5	5	5	5	5
315	4	4	4	4	4	4	4	4	4	4	4	4	4	4	4	4	4	4	4	4	4	4	4	4	4	4	4	4	4	4	4	4	4	4	4	4	4	4	4	4	4	4	4	4	4	4	4	4	4
316	5	4	4	5	5	4	3	4	5	5	5	4	4	4	3	4	4	4	4	4	5	5	3	4	4	4	4	3	4	4	5	4	4	5	4	4	3	4	4	5	4	3	5	5	5	4	4	4	3
317	5	5	5	5	4	5	5	5	5	5	5	5	5	5	5	4	5	5	5	5	5	5	5	5	5	5	4	5	5	5	5	5	5	5	5	5	5	4	5	5	5	5	5	5	5	5	5	5	4
318	5	5	5	5	5	5	5	5	5	5	5	5	5	5	5	5	5	5	5	5	5	5	5	5	5	5	5	5	5	5	5	5	5	5	5	5	5	5	5	5	5	5	5	5	5	5	5	5	5
319	5	5	5	5	5	5	5	5	5	5	5	5	5	4	5	5	5	5	5	5	5	5	5	5	5	5	5	5	5	5	5	5	5	5	5	5	4	5	5	5	5	5	5	5	5	5	5	5	5
320	5	5	5	5	5	5	5	5	5	5	5	5	5	4	4	5	5	5	5	5	5	5	5	5	5	5	5	5	5	5	5	5	5	5	5	5	4	4	4	4	4	4	4	4	5	5	5	4	4
321	5	5	5	5	5	5	4	4	3	3	3	5	5	5	5	5	5	4	4	3	3	3	5	5	5	5	5	5	4	4	3	3	3	5	5	5	5	5	5	4	4	3	3	3	5	5	5	5	5
322	0	0	0	0	0	0	0	0	0	0	0	0	0	0	0	0	0	0	0	0	0	0	0	0	0	0	0	0	0	0	0	0	0	0	0	0	0	0	0	0	0	0	0	0	0	0	0	0	0
323	0	0	0	0	0	0	0	0	0	0	0	4	4	4	4	4	3	3	3	3	3	3	4	4	4	4	4	3	3	3	3	3	3	4	4	4	4	4	3	3	3	3	3	3	4	4	4	4	4
324	0	0	0	0	0	0	0	0	0	0	0	4	4	3	4	4	3	3	4	4	4	4	4	4	3	4	4	4	3	4	4	4	4	4	4	3	4	4	4	3	4	4	4	4	4	4	4	4	4
325	0	0	0	0	0	0	0	0	0	0	0	5	5	4	5	5	5	5	5	5	5	5	5	5	5	5	5	5	5	5	5	5	5	5	5	4	5	5	5	5	5	5	5	5	5	5	5	5	5
326	5	5	5	5	5	5	4	4	4	3	3	5	5	5	5	5	5	4	4	4	3	3	5	5	5	5	5	5	4	4	4	3	3	5	5	5	5	5	5	4	4	4	3	3	5	5	5	5	5
327	5	4	4	5	5	5	5	5	5	5	4	5	5	5	5	5	4	5	4	4	4	3	5	5	5	5	5	4	5	4	4	4	3	5	5	5	5	5	4	5	4	4	4	3	5	5	5	5	5
328	5	4	4	5	4	4	4	4	4	4	4	4	4	4	4	4	4	4	4	4	4	4	5	5	5	4	4	4	4	4	4	4	4	5	5	5	5	4	4	4	4	4	4	4	5	5	5	5	5
329	5	4	4	4	4	4	4	4	4	4	4	5	5	5	5	5	5	5	5	5	4	4	4	5	5	5	5	4	4	3	4	3	4	4	5	5	5	5	4	4	3	4	3	4	4	5	5	5	5
330	5	5	5	5	5	5	0	0	0	0	0	5	5	5	5	5	5	0	0	0	0	0	5	5	5	5	5	5	0	0	0	0	0	5	5	5	5	5	5	0	0	0	0	0	4	4	4	4	4
331	5	0	0	0	0	0	0	0	0	0	0	5	5	5	5	5	5	5	5	5	5	5	5	5	5	5	5	5	5	5	5	5	5	5	5	5	5	5	5	5	5	5	5	5	5	5	5	5	5
332	0	0	0	0	0	0	0	0	0	0	0	0	0	0	0	0	0	0	0	0	0	0	0	0	0	0	0	0	0	0	0	0	0	0	0	0	0	0	0	0	0	0	0	0	0	0	0	0	0
333	4	4	4	4	4	4	4	4	4	4	4	5	5	5	4	5	4	5	3	4	3	4	5	5	5	5	5	5	5	2	3	2	3	5	5	5	5	5	4	5	2	3	2	3	5	5	5	5	5
334	5	5	5	5	5	4	5	4	5	5	5	5	5	5	5	5	5	5	5	4	5	5	5	5	5	4	5	5	5	5	5	5	5	5	5	5	5	4	5	5	4	5	5	5	5	5	4	5	5
335	0	0	0	0	0	0	0	0	0	0	0	0	0	0	0	0	0	0	0	0	0	0	0	0	0	0	0	0	0	0	0	0	0	0	0	0	0	0	0	0	0	0	0	0	0	0	0	0	0
336	0	0	0	0	0	0	0	0	0	0	0	0	0	0	0	0	0	0	0	0	0	0	0	0	0	0	0	0	0	0	0	0	0	0	0	0	0	0	0	0	0	0	0	0	0	0	0	0	0
337	0	0	0	0	0	0	0	0	0	0	0	0	0	0	0	0	0	0	0	0	0	0	0	0	0	0	0	0	0	0	0	0	0	0	0	0	0	0	0	0	0	0	0	0	0	0	0	0	0
338	0	0	0	0	0	0	0	0	0	0	0	0	0	0	0	0	0	0	0	0	0	0	0	0	0	0	0	0	0	0	0	0	0	0	0	0	0	0	0	0	0	0	0	0	0	0	0	0	0
339	0	0	0	0	0	0	0	0	0	0	0	0	0	0	0	0	0	0	0	0	0	0	0	0	0	0	0	0	0	0	0	0	0	0	0	0	0	0	0	0	0	0	0	0	0	0	0	0	0
340	0	0	0	0	0	0	0	0	0	0	0	0	0	0	0	0	0	0	0	0	0	0	0	0	0	0	0	0	0	0	0	0	0	0	0	0	0	0	0	0	0	0	0	0	0	0	0	0	0
341	5	5	2	3	5	4	3	2	3	2	2	5	5	2	2	5	4	2	2	2	2	2	4	4	2	2	4	3	2	2	2	2	2	5	5	3	3	5	4	4	3	3	3	3	5	5	5	5	5
342	4	4	4	5	5	5	5	4	4	4	4	5	5	5	5	5	5	5	5	5	5	5	5	5	5	5	5	5	5	5	5	5	5	5	5	5	5	5	5	5	4	4	4	4	5	5	5	5	5
343	4	3	4	4	4	4	3	4	3	3	4	4	4	4	4	4	4	4	4	3	3	3	4	4	4	4	4	4	4	3	4	3	4	4	4	4	4	4	4	4	3	4	3	4	4	4	4	4	4
344	4	4	4	5	5	4	4	4	5	4	4	4	5	5	4	4	5	5	4	4	4	4	5	5	4	4	5	4	4	5	5	4	4	5	4	4	4	5	5	4	4	5	5	4	5	5	4	5	4
345	5	5	5	5	5	5	4	4	4	4	4	5	5	5	5	5	5	4	4	4	4	4	5	5	5	5	5	5	5	5	5	5	5	5	5	5	5	5	5	5	5	5	5	5	5	5	5	5	5
346	5	5	5	5	5	5	5	4	4	3	4	5	5	5	5	5	5	5	3	4	3	4	5	5	5	5	5	5	5	3	4	3	4	5	5	5	5	5	5	5	3	4	3	4	5	5	5	5	5
347	5	5	5	5	5	5	4	4	4	3	3	5	5	5	5	5	5	4	4	4	3	3	5	5	5	5	5	5	4	4	4	3	4	5	5	5	5	5	5	4	5	5	4	4	5	5	5	5	5
348	4	4	3	4	4	4	4	3	4	3	4	4	4	3	4	4	4	4	3	4	3	4	4	4	4	4	4	4	4	4	4	4	4	4	4	4	4	4	4	4	4	4	4	4	4	4	4	4	4
349	4	3	4	5	4	3	5	4	4	3	3	4	4	4	5	5	4	4	3	4	4	4	4	4	4	4	4	3	4	4	4	3	4	4	4	4	5	5	4	4	3	4	4	4	4	4	4	4	4
350	4	4	4	4	4	4	3	3	3	3	3	4	4	4	3	3	3	3	3	3	3	3	4	4	4	4	4	4	4	4	4	4	4	4	4	4	4	4	4	4	4	4	4	4	4	4	4	4	4
351	4	4	4	4	4	4	4	4	4	4	4	5	5	5	5	5	5	5	5	5	5	5	5	5	5	5	5	5	5	5	5	5	5	5	5	5	5	5	5	5	5	5	5	5	5	5	5	5	5
352	4	4	3	3	3	3	2	3	3	3	3	3	3	3	3	3	3	3	3	3	3	3	4	4	4	4	4	3	3	3	3	3	3	5	5	5	5	5	5	5	5	5	5	5	0	0	0	0	0
353	5	5	5	5	5	5	5	5	5	4	4	3	3	2	3	3	3	3	2	2	2	2	4	4	4	4	4	4	4	4	3	3	3	4	5	4	5	5	5	4	5	4	4	4	5	5	5	5	5
354	4	5	4	4	4	5	4	3	2	4	3	4	4	3	4	4	4	3	3	3	3	2	4	4	4	4	5	5	4	3	2	4	3	4	4	4	4	4	4	4	3	3	3	3	5	5	5	5	5
355	4	4	4	4	4	4	4	4	3	3	3	4	4	4	4	4	4	4	4	4	4	4	4	4	4	4	4	4	4	3	4	3	3	4	4	4	4	4	4	4	4	4	4	4	4	4	4	4	4
356	5	5	3	4	4	4	5	5	5	5	5	5	5	4	4	4	4	5	5	5	5	5	5	4	5	5	5	4	5	5	5	5	5	5	5	5	4	4	5	5	5	5	5	5	5	5	5	5	5
357	5	5	5	5	5	5	5	5	5	5	5	5	5	5	5	5	5	5	5	5	5	5	5	5	5	5	5	5	5	5	5	5	5	5	5	5	5	5	5	5	5	5	5	5	5	5	5	5	5
358	4	4	4	4	4	4	4	4	4	4	4	4	4	4	4	4	4	4	4	4	4	4	4	4	4	4	4	4	4	4	4	4	4	4	4	4	4	4	4	4	4	4	4	4	5	5	5	5	5
359	5	5	5	5	5	5	5	5	5	5	5	5	5	5	5	5	5	5	5	5	5	5	5	5	5	5	5	5	5	5	5	5	5	5	5	5	5	5	5	5	5	5	5	5	5	5	5	5	5
360	5	5	5	5	0	0	0	0	0	0	0	5	5	5	5	0	0	0	0	0	0	0	5	5	5	5	0	0	0	0	0	0	0	5	5	5	5	0	0	0	0	0	0	0	5	5	5	5	0
361	5	5	5	5	5	5	0	0	0	0	0	5	5	5	5	5	5	0	0	0	0	0	0	0	0	0	0	0	0	0	0	0	0	0	0	0	0	0	0	0	0	0	0	0	0	0	0	0	0
362	5	4	4	4	4	4	5	4	4	4	4	4	4	4	4	4	4	4	4	4	4	4	4	4	4	4	4	4	4	4	4	4	4	4	4	4	4	4	4	4	4	4	4	4	4	4	4	4	4
363	4	4	3	5	5	4	4	4	4	3	3	4	4	4	5	5	5	4	4	4	3	3	4	4	4	5	5	4	4	4	4	4	4	5	4	4	5	5	5	4	4	4	3	3	5	5	5	5	5
364	5	5	5	5	5	4	4	5	4	5	4	5	5	5	5	5	5	4	5	5	4	4	5	5	5	5	5	5	4	4	5	5	4	5	5	5	5	5	5	5	5	4	4	5	5	5	5	4	4
365	5	5	5	5	5	5	5	5	5	5	5	5	5	5	5	5	5	5	5	5	5	5	5	5	5	5	5	5	5	5	5	5	5	5	5	5	5	5	5	5	5	5	5	5	5	5	5	5	5
366	5	5	5	5	5	5	5	5	5	5	5	5	5	5	5	5	5	5	5	5	5	5	5	5	5	5	5	5	5	5	5	5	5	5	5	5	5	5	5	5	5	5	5	5	5	5	5	5	5
367	3	3	3	3	3	3	3	3	3	3	3	3	3	3	3	3	3	3	3	3	3	3	3	3	3	3	3	3	3	3	3	3	3	3	3	3	3	3	3	3	3	3	3	3	3	3	3	3	3
368	5	5	5	4	4	5	4	3	4	3	4	5	5	5	4	4	5	4	3	4	3	4	5	5	5	4	4	5	4	3	4	3	4	5	5	5	4	4	5	4	3	4	3	4	5	5	5	4	4
369	5	5	4	4	4	4	4	3	4	3	4	5	5	4	4	4	4	4	3	4	3	4	5	5	4	4	4	4	4	3	4	3	4	5	5	4	4	4	4	4	3	4	3	4	5	5	4	4	4
370	3	4	3	3	3	3	2	3	3	2	2	2	2	3	2	2	2	2	2	2	2	2	2	2	2	2	2	2	2	2	2	2	2	3	3	2	3	3	2	2	2	2	2	2	3	3	2	3	3
371	4	4	4	4	4	4	3	3	3	3	3	4	4	4	4	4	4	3	3	3	3	3	3	3	3	3	3	3	3	3	3	3	3	5	5	5	5	5	5	5	5	4	4	4	4	4	4	4	4
372	5	5	4	4	4	4	4	5	3	3	4	5	5	5	4	5	4	4	5	5	3	3	4	5	4	4	5	4	4	4	4	4	4	4	5	4	4	5	4	4	4	4	3	3	4	5	4	5	4
373	5	5	5	5	5	5	5	3	4	3	4	5	5	5	5	5	5	5	3	4	3	4	5	5	5	5	5	5	5	3	4	3	4	5	5	5	5	5	5	5	3	4	3	4	5	5	5	5	5
374	5	5	5	5	5	5	4	4	4	3	4	5	5	5	5	5	5	4	4	4	3	4	5	5	5	5	5	5	4	4	4	3	4	5	5	5	5	5	5	5	5	5	5	5	5	5	5	5	5
375	5	4	4	5	5	5	3	3	3	3	3	5	4	5	5	5	4	4	4	4	4	4	5	5	5	5	5	5	4	4	4	4	4	5	5	5	5	5	5	4	4	4	4	4	5	5	5	5	5
376	5	5	5	5	5	4	4	4	4	4	4	5	5	5	5	5	5	5	5	5	5	5	5	5	5	5	5	5	4	4	4	4	4	5	5	5	5	5	5	4	4	4	4	4	5	5	5	5	5
377	5	5	5	5	5	5	5	4	3	3	3	5	5	5	4	5	4	5	4	4	4	4	5	5	5	5	5	5	5	4	4	4	4	5	5	5	5	5	4	5	4	4	4	4	5	5	5	5	5
378	5	5	5	5	5	5	5	5	5	5	5	5	5	5	5	5	5	5	5	5	5	5	5	5	5	5	5	5	5	5	5	5	5	5	5	5	5	5	5	5	5	5	5	5	5	5	5	5	5
379	5	5	5	5	5	5	5	5	5	5	5	5	5	5	5	5	5	5	5	5	5	5	5	5	5	5	5	5	5	5	5	5	5	5	5	5	5	5	5	5	5	5	5	5	5	5	5	5	5
380	3	3	3	3	3	3	3	3	3	3	3	3	3	3	3	3	3	3	3	3	3	3	3	3	3	3	3	3	3	3	3	3	3	3	3	3	3	3	3	3	3	3	3	3	3	3	3	3	3
381	5	5	5	5	5	5	5	5	5	5	5	5	5	5	5	5	5	5	5	5	5	5	5	5	5	5	5	5	5	5	5	5	5	5	5	5	5	5	5	5	5	5	5	5	5	5	5	5	5
382	5	5	5	5	5	5	5	5	5	5	5	5	5	5	5	5	5	5	5	5	5	5	5	5	5	5	5	5	5	5	5	5	5	5	5	5	5	5	5	5	5	5	5	5	5	5	5	5	5
383	5	5	5	5	5	5	5	5	5	4	4	5	5	5	5	5	5	5	5	5	5	5	5	5	5	5	5	5	5	5	5	5	5	5	5	5	5	5	5	5	5	5	5	5	5	5	5	4	4
384	5	5	3	5	5	4	3	3	4	3	3	5	5	4	5	5	4	3	3	3	3	3	5	5	5	5	5	5	3	3	3	2	1	5	5	5	5	5	5	4	4	3	3	3	0	0	0	0	0
385	5	5	5	5	5	5	5	5	5	5	5	5	5	5	5	5	5	5	5	5	5	5	5	5	5	5	5	5	5	5	5	5	5	5	5	5	5	5	5	5	5	5	5	5	5	5	5	5	5
386	4	3	3	5	5	4	4	4	4	3	3	3	3	3	3	3	4	3	3	3	3	3	4	4	4	4	5	4	4	4	4	3	4	4	4	4	4	5	4	4	4	4	4	4	5	5	5	5	5
387	5	5	5	4	5	5	4	5	5	5	5	5	5	5	4	4	4	4	5	5	5	4	4	4	3	4	4	3	4	4	4	4	4	5	5	5	4	5	5	5	5	5	5	4	5	5	5	5	5
388	0	0	0	0	0	0	0	0	0	0	0	0	0	0	0	0	0	0	0	0	0	0	0	0	0	0	0	0	0	0	0	0	0	0	0	0	0	0	0	0	0	0	0	0	0	0	0	0	0
389	4	4	4	4	4	4	4	4	4	4	4	4	4	4	4	4	4	3	3	4	4	3	4	4	4	5	5	4	3	4	4	3	4	4	4	4	4	4	4	4	3	4	4	3	4	4	5	4	4
390	5	5	5	5	5	5	5	5	5	5	5	5	5	5	5	5	5	5	5	5	5	5	5	5	5	5	5	5	5	5	5	5	5	5	5	5	5	5	5	5	5	5	5	5	5	5	5	5	5
391	5	5	5	5	5	5	5	3	4	3	4	5	5	4	5	5	4	5	3	5	3	4	5	5	4	5	5	4	5	3	4	3	4	5	5	4	5	5	4	5	3	4	3	4	5	5	5	5	5
392	5	5	5	5	5	5	5	4	5	4	4	5	5	5	5	5	5	5	5	5	4	4	5	5	5	5	5	5	5	4	4	4	4	5	5	5	5	5	5	5	5	5	4	4	5	5	5	5	5
393	5	5	4	5	5	5	4	4	4	4	5	5	5	5	5	5	5	4	4	4	4	4	5	5	5	5	5	5	4	5	5	4	4	5	5	5	5	5	5	4	4	4	5	5	5	5	5	5	5
394	5	5	5	5	5	5	4	4	4	4	4	5	5	5	5	5	5	4	4	4	4	4	5	5	5	5	5	5	4	4	4	4	4	5	5	5	5	5	5	5	5	5	5	5	5	5	5	5	5
395	4	4	4	5	5	5	4	4	4	4	4	4	4	4	5	5	5	4	4	4	4	4	4	4	4	5	5	5	4	4	4	4	4	4	4	4	5	5	5	4	4	4	4	4	4	4	4	5	5
396	4	4	5	5	4	4	4	4	5	5	5	4	5	5	4	4	5	4	4	4	4	4	5	4	5	5	5	4	4	5	5	4	5	4	5	4	4	5	5	4	5	4	4	5	5	5	4	4	5
397	5	5	5	5	5	5	5	5	5	4	4	5	5	5	5	5	5	5	5	5	4	4	5	5	5	5	5	5	5	5	5	4	4	5	5	5	5	5	5	5	5	5	4	4	5	5	5	5	5
398	5	5	5	5	5	5	3	3	3	3	3	5	5	5	5	5	5	3	3	3	3	3	5	5	5	5	5	5	3	3	3	3	3	5	5	5	5	5	5	3	3	3	3	3	5	5	5	5	5
399	5	5	3	3	4	5	5	3	3	4	4	5	5	4	3	3	5	5	4	3	3	4	5	5	4	4	4	5	5	3	3	4	4	5	5	4	3	4	5	5	4	3	3	4	5	5	5	4	4
400	5	4	3	5	5	5	5	3	3	3	3	5	4	3	5	5	5	5	3	3	3	3	5	5	5	5	5	5	5	4	4	4	4	5	4	4	5	5	5	5	4	4	4	4	5	5	5	5	5
401	3	3	3	3	3	4	3	4	4	3	3	3	4	3	3	4	3	3	3	3	3	2	3	3	4	4	3	3	3	3	2	2	3	2	4	3	4	4	4	3	4	4	3	3	4	3	3	3	3
402	5	5	5	5	5	5	3	3	3	3	3	5	5	5	5	5	5	3	3	3	3	3	5	5	5	5	5	5	3	3	3	3	3	5	5	5	5	5	5	3	3	3	3	3	5	5	5	5	5
403	5	5	4	4	5	4	5	3	4	2	3	5	5	4	5	5	5	5	3	4	2	3	5	5	5	5	5	5	5	3	4	3	4	5	5	5	5	5	5	5	3	4	3	4	5	5	5	5	5
404	4	4	4	4	4	4	3	3	3	3	3	4	4	4	4	4	4	3	3	3	3	3	4	4	4	4	4	4	0	0	0	0	0	4	4	4	4	4	4	0	0	0	0	0	4	4	4	4	4
405	5	5	5	5	5	5	5	5	5	5	5	5	5	5	5	5	5	5	5	5	5	5	5	5	5	5	5	5	5	5	5	5	5	5	5	5	5	5	5	5	5	5	5	5	5	5	5	5	5
406	5	5	5	5	5	5	5	5	5	5	1	5	5	5	5	5	5	5	5	4	4	1	5	5	5	5	5	5	5	3	3	1	1	5	5	5	5	5	5	5	3	3	1	1	5	5	5	5	5
407	5	5	5	5	5	5	5	5	5	5	5	5	5	4	5	4	4	5	4	4	4	4	5	5	5	5	5	5	5	5	5	5	5	5	5	5	5	5	5	5	5	5	5	5	4	4	4	5	4
408	3	4	3	3	3	4	3	3	4	3	3	4	3	3	4	4	3	3	4	3	4	3	4	4	3	3	3	4	3	3	4	4	3	3	3	3	4	3	4	3	3	4	3	3	3	3	3	3	3
409	4	4	4	4	4	4	4	4	4	4	4	5	5	5	5	5	5	5	5	5	5	5	4	4	4	4	4	4	4	4	4	4	4	4	4	4	4	4	4	4	4	4	4	4	3	3	3	3	3
410	5	5	5	5	5	5	5	4	4	4	4	5	5	5	5	5	5	5	5	5	4	4	5	5	5	5	5	5	5	5	5	4	4	5	5	5	5	5	5	5	5	5	5	5	5	5	5	5	5
411	4	4	4	4	4	4	4	4	4	4	4	4	4	4	4	4	4	4	4	4	4	4	4	4	4	4	4	4	4	4	4	4	4	4	4	4	4	4	4	4	4	4	4	4	4	4	4	4	4
412	5	5	5	5	4	5	5	4	5	5	5	5	4	4	5	4	5	5	4	5	4	4	5	5	4	5	4	4	5	5	5	4	4	4	5	4	4	5	5	5	4	5	5	4	5	5	5	5	5
413	5	5	5	5	5	5	5	5	5	5	5	5	5	5	5	5	5	4	5	5	4	5	5	5	5	5	5	5	5	5	5	5	5	5	5	5	5	5	5	5	5	5	5	5	5	5	5	5	5
414	5	5	5	5	5	5	5	5	5	5	5	5	5	5	5	5	5	5	5	5	5	5	5	5	5	5	5	5	5	5	5	5	5	5	5	5	5	5	5	5	5	5	5	5	5	5	5	5	5
415	5	5	5	5	5	5	4	4	4	4	4	5	5	5	5	5	5	4	4	4	4	4	5	5	5	5	5	5	4	4	4	4	4	5	5	5	5	5	5	4	4	4	4	4	5	5	5	5	5
416	5	5	5	5	5	5	4	5	5	5	5	5	5	5	5	5	5	5	5	5	5	5	5	5	5	5	5	5	5	5	5	5	5	5	5	5	5	5	5	5	5	5	5	5	5	5	5	5	5
417	5	5	5	5	5	5	0	0	0	0	0	5	5	5	5	5	5	0	0	0	0	0	5	5	5	5	5	5	0	0	0	0	0	5	5	5	5	5	5	0	0	0	0	0	5	5	5	5	5
418	5	4	4	4	4	4	4	4	4	4	4	5	5	4	4	4	4	4	4	4	4	4	5	5	5	4	4	4	4	4	4	4	4	4	4	4	4	4	4	4	4	4	4	4	5	5	4	4	4
419	5	5	5	5	5	5	5	5	5	5	5	5	5	5	5	5	5	5	5	5	5	5	5	5	5	5	5	5	5	5	5	5	5	5	5	5	5	5	5	5	5	5	5	5	5	5	5	5	5
420	4	4	4	3	4	4	4	4	3	3	3	3	3	2	3	3	3	3	3	3	3	3	4	4	3	3	3	3	3	3	3	3	3	4	4	4	4	4	4	3	3	3	3	3	3	3	3	3	3
421	4	4	4	4	4	4	4	4	4	4	4	4	4	3	4	4	4	4	4	4	4	4	4	4	3	4	4	3	4	4	4	4	4	4	4	4	4	5	5	4	4	4	4	4	4	4	4	4	4
422	5	5	5	5	5	5	5	5	5	5	5	5	5	5	5	5	5	5	5	5	5	5	5	5	5	5	5	5	5	5	5	5	5	5	5	5	5	5	5	5	5	5	5	5	5	5	5	5	5
423	5	5	5	5	5	5	5	5	5	5	5	5	5	5	5	5	5	5	5	5	5	5	5	5	5	5	5	5	5	5	5	5	5	5	5	5	5	5	5	5	5	5	5	5	5	5	5	5	5
424	5	5	5	5	5	5	4	4	4	4	4	5	5	5	5	5	5	4	4	4	4	4	5	5	5	5	5	5	4	4	4	4	4	5	5	5	5	5	5	4	4	4	4	4	5	5	5	5	5
425	5	5	5	4	5	5	5	4	5	4	5	5	5	5	5	5	4	5	4	5	4	5	5	5	4	4	5	4	5	5	5	4	5	5	5	4	5	5	5	5	5	5	4	5	5	5	5	5	5
426	5	5	5	5	5	5	5	5	5	5	5	5	5	5	5	5	5	5	5	5	5	5	5	5	5	5	5	5	5	5	5	5	5	5	5	5	5	5	5	5	5	5	5	5	5	5	5	5	5
427	5	5	5	5	5	5	5	5	5	5	5	5	5	5	5	5	5	5	5	5	5	5	5	5	5	5	5	5	5	5	5	5	5	5	5	5	5	5	5	5	5	5	5	5	5	5	5	5	5
428	4	4	4	4	4	4	3	4	4	4	4	4	4	4	4	4	4	3	4	4	4	4	4	4	4	4	4	4	3	4	4	4	4	4	4	4	4	4	4	3	4	4	4	4	4	4	4	4	4
429	5	5	5	5	5	5	4	3	3	3	3	5	5	5	5	5	5	4	3	3	3	3	0	0	0	0	0	0	0	0	0	0	0	0	0	0	0	0	0	0	0	0	0	0	5	5	5	5	5
430	4	4	4	4	4	4	4	4	4	4	4	4	4	4	4	4	4	4	4	4	4	4	4	4	4	4	4	4	4	4	4	4	4	4	4	4	4	4	4	4	4	4	4	4	0	0	0	0	0
431	5	5	5	5	5	5	5	5	4	5	3	5	5	5	5	5	5	5	4	4	4	3	5	5	5	5	5	5	5	4	4	4	3	5	5	5	5	5	5	5	4	4	4	3	5	5	5	5	5
432	4	4	4	4	4	4	4	4	4	4	4	4	4	4	4	4	4	4	4	4	4	4	4	4	4	4	4	4	4	4	4	4	4	4	4	4	4	4	4	4	4	4	4	4	4	4	4	4	4
433	3	4	3	4	5		3	3	3	2	3	4	3	4	4	3	4	3	4	4	3	4	4	5	4	3	4	4	4	3	3	3	3	4	3	4	4	5	4	3	4	4	3	3	5	4	4	4	3
434	4	4	3	4	4	3	3	4	4	4	4	4	4	3	4	4	3	4	4	4	4	4	5	4	4	3	4	3	4	4	4	4	4	5	4	4	4	4	4	4	4	5	5	5	3	4	3	4	4
435	5	5	4	4	5	4	3	5	5	4	4	5	5	5	5	5	5	4	5	5	5	5	5	5	5	4	5	4	4	5	5	4	4	5	4	4	4	5	5	4	4	4	5	5	5	5	3	3	5
436	5	5	4	4	4	4	5	4	5	4	4	4	4	4	4	4	4	4	4	4	4	4	4	4	4	4	4	4	4	4	4	4	4	4	4	4	5	5	5	5	5	5	5	5	4	4	4	4	4
437	5	4	4	5	5	5	4	4	4	4	4	5	5	5	5	5	5	4	4	4	4	4	4	4	4	4	4	4	4	4	4	4	4	5	5	5	5	5	5	5	5	5	5	5	5	5	5	5	5
438	5	5	5	5	5	5	5	5	5	5	5	5	5	5	5	5	5	5	5	5	5	5	5	5	5	5	5	5	5	5	5	5	5	5	5	5	5	5	5	5	5	5	5	5	5	5	5	5	5
439	5	5	5	5	5	5	5	5	5	5	5	5	5	5	5	5	5	5	5	5	5	5	5	5	5	5	5	5	5	5	5	5	5	5	5	5	5	5	5	5	5	5	5	5	5	5	5	5	5
440	4	5	4	5	5	4	5	4	4	4	5	5	5	5	5	5	5	5	4	3	3	4	3	4	4	3	4	4	5	4	4	4	4	5	5	5	4	5	5	5	4	4	3	4	0	0	0	0	0
441	4	4	4	4	5	4	4	5	5	4	4	4	4	4	4	5	4	3	4	4	4	3	4	4	4	4	5	4	3	4	4	4	4	4	4	4	4	5	4	4	4	4	4	4	4	4	4	5	4
442	5	5	5	5	5	5	5	5	5	5	5	5	5	5	5	5	5	5	5	5	5	5	5	5	5	5	5	5	5	5	5	5	5	0	0	0	0	0	0	0	0	0	0	0	0	0	0	0	0
443	5	5	5	5	5	5	4	4	5	4	4	5	5	5	5	5	5	4	4	5	4	4	5	5	5	5	5	5	4	4	5	4	4	5	5	5	5	5	5	4	4	5	4	4	5	5	5	5	5
444	4	4	4	4	4	4	4	4	4	4	4	4	4	4	3	4	4	3	3	4	3	4	4	4	4	4	5	4	4	4	4	4	4	4	4	4	4	4	4	4	3	4	3	4	0	0	0	0	0
445	5	4	5	5	5	5	5	5	5	4	4	4	4	4	4	4	5	4	4	4	4	4	5	5	5	5	5	5	5	5	4	4	4	5	5	5	5	5	5	5	5	4	4	4	5	5	5	5	5
446	4	4	4	5	5	4	4	4	4	4	4	4	4	4	5	5	4	4	4	4	4	4	4	4	4	5	5	4	4	4	4	4	4	4	4	4	5	5	4	4	4	4	4	4	5	5	5	5	5
447	5	5	5	5	5	5	3	3	3	3	3	5	5	5	5	5	5	3	3	3	3	3	5	5	5	5	5	5	3	3	3	3	3	5	5	5	5	5	5	3	3	3	3	3	5	5	5	5	5
448	5	5	5	5	5	5	5	5	5	5	5	5	5	5	5	5	5	5	5	5	5	5	5	5	5	5	5	5	3	3	3	3	3	5	5	5	5	5	5	4	4	4	4	4	5	5	5	5	5
449	5	5	3	5	5	5	5	3	4	4	4	5	5	3	5	5	5	5	3	4	4	4	5	5	3	5	5	4	4	3	4	4	4	5	5	5	5	5	5	5	5	5	5	5	5	5	5	5	5
450	5	5	5	5	5	5	5	5	5	5	5	5	5	5	5	5	5	5	5	5	5	5	5	5	5	5	5	5	5	5	5	5	5	5	5	5	5	5	5	5	5	5	5	5	5	5	5	5	5
451	5	5	5	4	5	5	4	4	4	4	4	5	5	5	5	5	5	4	5	4	4	4	5	5	5	5	5	5	5	4	4	4	4	5	5	5	5	5	5	4	5	5	4	4	5	5	5	5	5
452	5	5	5	5	5	5	0	0	0	0	0	5	5	5	5	5	5	0	0	0	0	0	5	5	5	5	5	5	0	0	0	0	0	5	5	5	5	5	5	0	0	0	0	0	5	5	5	5	5
453	5	5	4	5	5	5	5	5	5	4	4	5	5	4	5	5	5	5	5	5	4	4	5	5	4	5	5	5	5	5	5	4	4	5	5	5	5	5	5	5	5	5	4	4	5	5	5	5	5
454	5	5	5	5	5	5	4	4	4	4	5	5	5	5	5	5	5	4	4	4	4	5	5	5	5	5	5	5	5	5	5	5	5	5	5	5	5	5	5	5	5	5	5	5	5	5	5	5	5
455	5	5	5	5	5	5	5	4	4	4	4	5	5	5	5	5	5	4	4	4	4	4	5	5	5	5	5	5	4	4	4	4	4	5	5	5	5	5	5	4	4	4	4	4	5	5	5	5	5
456	4	4	4	4	4	4	3	4	4	4	4	4	4	4	4	5	5	4	4	4	4	4	4	4	4	4	5	5	4	5	4	4	4	4	4	4	4	5	5	4	5	4	4	4	3	4	4	4	5
457	5	5	5	5	5	5	5	5	5	5	5	5	5	5	5	5	5	5	5	5	5	5	5	5	5	5	5	5	5	5	5	5	5	5	5	5	5	5	5	5	5	5	5	5	5	5	5	5	5
458	5	5	5	5	5	5	4	4	4	4	4	5	5	5	5	5	5	4	4	4	4	4	5	5	5	5	5	5	4	4	4	4	4	5	5	5	5	5	5	4	4	4	4	4	5	5	5	5	5
459	5	5	5	5	5	5	5	5	5	5	5	5	5	5	5	5	5	5	5	5	5	5	5	5	5	5	5	5	5	5	5	5	5	5	5	5	5	5	5	5	5	5	5	5	5	5	5	5	5
460	4	4	4	4	4	4	4	4	4	4	4	4	4	4	4	4	4	4	4	4	4	4	4	4	4	4	4	3	4	4	4	4	4	4	4	4	4	4	4	4	4	4	4	4	4	4	4	4	4
461	4	4	4	4	4	4	4	4	4	4	4	4	4	4	4	4	4	4	4	4	4	4	4	4	4	4	4	4	4	4	4	4	4	4	4	4	4	4	4	4	4	4	4	4	5	5	5	5	5
462	5	5	5	5	5	5	5	5	5	5	5	5	5	5	5	5	5	4	4	4	4	4	5	5	5	5	5	5	4	4	4	4	4	5	5	5	5	5	5	5	5	5	5	5	5	5	5	5	5
463	5	5	5	5	5	5	5	5	5	5	5	5	5	5	5	5	5	5	5	5	5	5	5	5	5	5	5	5	5	5	5	5	5	5	5	5	5	5	5	5	5	5	5	5	5	5	5	5	5
464	5	4	4	4	4	4	3	4	4	4	3	5	5	4	4	4	4	4	4	4	4	4	5	5	4	4	4	4	4	4	4	4	4	4	5	4	5	5	5	5	5	4	3	4	4	4	4	4	4
465	5	5	5	5	5	5	4	4	5	4	5	5	5	5	5	5	5	3	5	5	4	5	5	5	5	5	5	5	4	4	5	4	4	5	5	5	5	5	5	4	5	5	4	5	5	5	5	5	5
466	4	4	4	4	4	4	4	4	4	4	4	5	5	5	5	5	5	5	4	4	4	4	5	5	5	5	5	5	5	5	5	5	5	5	5	5	5	5	5	5	5	5	5	5	5	5	5	5	5
467	5	5	5	5	5	5	5	3	4	3	4	5	5	5	4	5	5	5	3	4	3	4	5	5	5	5	5	5	5	3	4	3	4	5	5	5	5	5	5	5	3	4	3	4	5	5	5	5	5
468	4	4	4	4	4	4	4	4	4	4	4	4	4	4	4	4	4	3	4	3	3	3	4	4	4	4	4	4	4	4	4	4	4	4	4	4	4	4	4	4	4	4	4	4	4	4	4	4	4
469	4	4	4	4	4	4	4	4	4	4	3	4	4	3	4	4	3	4	4	4	4	3	4	5	3	5	5	3	4	4	4	3	3	5	5	3	5	5	3	5	4	4	3	3	4	4	4	4	4
470	5	5	5	5	5	5	5	5	5	5	5	5	5	5	5	5	5	5	5	5	5	5	5	5	5	5	5	5	5	5	5	5	5	5	5	5	5	5	5	5	5	5	5	5	5	5	5	5	5
471	5	5	5	5	5	5	3	3	3	3	3	5	5	5	5	5	4	3	3	3	3	3	5	5	5	5	5	4	3	3	3	3	3	5	5	5	5	5	5	4	4	4	4	4	4	4	4	4	4
472	5	5	5	5	5	5	4	4	3	3	3	5	5	5	5	5	5	3	3	3	3	3	5	5	5	5	5	5	3	3	3	3	3	5	5	5	5	5	5	3	3	3	3	3	5	5	5	5	5
473	5	5	5	5	5	5	5	5	5	5	5	5	5	5	5	5	5	5	5	5	5	5	5	5	5	5	5	5	5	5	5	5	5	5	5	5	5	5	5	5	5	5	5	5	5	5	5	5	5
474	4	4	3	3	3	3	3	3	4	3	4	4	4	3	3	3	3	3	3	4	3	4	4	4	4	4	4	4	4	3	4	3	4	4	5	4	4	5	4	4	3	4	3	4	0	0	0	0	0
475	5	4	5	5	5	5	5	5	5	5	5	5	5	5	5	5	5	5	5	5	5	5	5	5	5	5	5	5	5	5	5	5	5	5	5	5	5	5	5	5	5	5	5	5	0	0	0	0	0
476	5	5	5	5	5	5	5	5	5	5	5	5	5	5	4	5	5	5	5	5	5	5	5	5	5	5	5	5	5	5	5	5	5	5	5	5	5	5	5	5	5	5	5	5	5	5	5	5	5
477	5	5	5	5	5	5	5	5	5	5	5	5	5	5	5	5	5	5	5	5	5	5	5	5	5	5	5	5	5	5	5	5	5	5	5	5	5	5	5	5	5	5	5	5	5	5	5	5	5
478	5	5	5	5	5	5	5	3	5	3	4	5	5	5	5	5	5	5	3	5	3	4	5	5	5	5	5	5	5	3	5	3	4	5	5	5	5	5	5	5	3	5	3	4	5	0	0	0	0
479	5	5	5	5	5	5	5	5	5	5	5	5	5	5	5	5	5	5	5	5	5	5	5	5	5	5	5	5	5	5	5	5	5	5	5	5	5	5	5	5	5	5	5	5	5	5	5	5	5
480	5	5	5	5	5	5	5	4	4	4	4	5	5	5	5	5	5	5	5	5	4	4	4	4	4	4	5	5	4	4	4	4	4	5	5	5	5	5	5	4	5	5	5	5	5	5	5	5	5
481	5	5	5	5	5	5	5	5	5	5	5	5	5	5	5	5	5	5	5	5	5	5	5	5	5	5	5	5	5	5	5	5	5	5	5	5	5	5	5	5	5	5	5	5	5	5	5	5	5
482	5	4	4	5	4	4	5	4	4	4	4	5	5	5	5	5	5	5	5	5	5	5	5	5	5	5	5	5	5	5	5	5	5	5	5	5	5	5	5	5	5	5	5	5	5	5	5	5	5
483	5	5	5	5	5	5	5	5	5	5	5	4	4	4	4	4	4	4	4	4	4	4	5	5	5	5	5	5	5	5	5	5	5	5	5	5	5	5	5	5	5	5	5	5	0	0	0	0	0
484	4	4	4	5	5	5	4	4	4	4	3	4	4	4	5	5	5	4	4	4	4	3	4	4	4	5	5	5	4	4	4	4	3	5	4	4	5	5	5	4	4	4	4	3	5	5	5	5	5
485	4	4	4	4	4	4	4	4	4	4	4	4	4	4	4	4	4	4	4	4	4	4	4	4	4	4	4	4	4	4	4	4	4	4	4	4	4	4	4	4	4	4	4	4	4	4	4	4	4
486	5	5	5	5	5	5	5	4	5	2	3	5	5	5	5	5	4	5	2	3	2	3	5	5	5	5	5	4	5	2	3	2	3	5	5	5	5	5	5	5	3	4	3	4	5	5	5	5	5
487	5	4	4	4	4	4	4	4	4	4	4	5	4	4	4	5	5	4	3	4	4	4	4	4	4	3	4	4	4	3	4	4	4	5	5	5	5	5	5	5	5	5	5	5	4	4	4	4	4
488	5	4	5	5	5	4	4	4	5	5	5	5	4	5	5	5	4	4	4	5	5	5	5	4	5	5	5	4	4	4	5	5	5	5	4	5	5	5	4	4	4	5	5	5	5	5	5	5	5
489	5	5	5	5	5	5	5	5	5	5	5	5	5	5	5	5	5	5	5	5	5	5	5	5	5	5	5	5	5	5	5	5	5	5	5	5	5	5	5	5	5	5	5	5	5	5	5	5	5
490	5	5	5	5	5	5	5	4	4	4	4	5	5	5	5	5	5	5	4	4	4	4	5	5	5	5	5	5	5	4	4	4	4	5	5	5	5	5	5	5	4	4	4	4	5	5	5	5	5
491	0	0	0	0	0	0	0	0	0	0	0	0	0	0	0	0	0	0	0	0	0	0	0	0	0	0	0	0	0	0	0	0	0	0	0	0	0	0	0	0	0	0	0	0	0	0	0	0	0
492	0	0	0	0	0	0	0	0	0	0	0	0	0	0	0	0	0	0	0	0	0	0	0	0	0	0	0	0	0	0	0	0	0	0	0	0	0	0	0	0	0	0	0	0	0	0	0	0	0
493	5	5	5	4	5	4	4	4	4	4	4	5	4	4	4	5	4	4	4	4	4	4	5	5	5	5	5	4	4	4	4	4	4	5	5	5	5	5	5	4	4	4	4	4	5	5	5	5	5
494	5	5	4	5	5	5	4	4	4	4	4	5	5	4	5	5	5	4	4	4	4	4	5	5	4	5	5	5	4	4	4	4	4	5	5	4	5	5	5	4	4	4	4	4	5	5	4	5	5
495	5	5	5	5	5	5	4	4	4	4	4	5	5	5	5	5	5	4	4	4	4	4	5	5	5	5	5	5	4	4	4	4	4	5	5	5	5	5	5	4	4	4	4	4	5	5	5	5	5
496	5	4	3	5	5	5	3	3	5	5	5	5	4	3	5	5	5	3	3	5	5	5	5	5	5	5	5	5	3	3	5	5	5	5	5	5	5	5	5	3	5	5	5	5	5	5	5	5	5
497	0	0	0	0	0	0	0	0	0	0	0	0	0	0	0	0	0	0	0	0	0	0	0	0	0	0	0	0	0	0	0	0	0	0	0	0	0	0	0	0	0	0	0	0	0	0	0	0	0
498	5	5	5	5	5	4	4	3	4	3	4	5	5	5	5	5	4	4	3	4	3	4	5	5	4	4	5	5	4	4	5	3	4	5	5	5	5	5	5	4	4	5	3	4	5	5	5	5	5
499	5	5	5	5	5	5	5	5	5	5	5	5	5	5	5	5	5	5	5	5	5	5	5	5	5	5	5	5	5	5	5	5	5	5	5	5	5	5	5	5	5	5	5	5	5	5	5	5	5
500	4	4	4	4	4	4	4	4	4	4	4	4	4	4	4	4	4	4	4	4	4	4	3	3	3	3	3	3	3	3	3	3	3	3	3	3	3	3	3	3	3	3	3	3	3	3	3	3	3
501	5	5	5	5	5	5	5	4	5	4	5	5	5	5	5	5	5	5	4	5	4	5	5	5	5	5	5	5	5	4	5	4	5	5	5	5	5	5	5	5	4	5	4	5	5	5	5	5	5
502	5	5	5	5	5	5	5	5	5	5	5	5	5	5	5	5	5	5	5	5	5	5	5	5	5	5	5	5	5	5	5	5	5	5	5	5	5	5	5	5	5	5	5	5	4	4	4	4	4
503	5	5	5	5	5	5	5	4	5	4	5	5	5	5	5	5	5	5	4	5	4	5	5	5	5	5	5	5	5	3	4	2	3	5	5	5	5	5	5	5	3	4	2	3	5	5	5	5	5
504	5	5	5	5	5	5	5	5	5	5	5	5	5	5	5	5	5	5	5	5	5	5	5	5	5	5	5	5	5	5	5	5	5	5	5	5	5	5	5	5	5	5	5	5	5	5	5	5	5
505	5	5	5	5	5	5	5	5	5	5	5	5	5	5	5	5	5	5	5	5	5	5	5	5	5	5	5	5	5	5	5	5	5	5	5	5	5	5	5	5	5	5	5	5	5	5	5	5	5
506	5	5	5	5	5	5	5	5	5	5	5	5	5	5	5	5	5	5	5	5	5	5	5	5	5	5	5	5	5	5	5	5	5	5	5	5	5	5	5	5	5	5	5	5	5	5	5	5	5
507	5	5	5	5	5	5	5	4	4	4	4	5	5	5	5	5	5	4	4	4	4	4	5	5	5	5	5	5	4	4	4	4	4	5	5	5	5	5	5	4	4	4	4	4	5	5	5	5	5
508	0	0	0	0	0	0	0	0	0	0	0	0	0	0	0	0	0	0	0	0	0	0	0	0	0	0	0	0	0	0	0	0	0	0	0	0	0	0	0	0	0	0	0	0	0	0	0	0	0
509	5	5	5	5	5	5	5	5	5	5	5	5	5	5	5	5	5	5	5	5	5	5	5	5	5	5	5	5	5	5	5	5	5	5	5	5	5	5	5	5	5	5	5	5	5	5	5	5	5
510	5	5	5	5	5	5	5	5	5	5	5	5	5	5	5	5	5	5	5	5	5	5	5	5	5	5	5	5	5	5	5	5	5	5	5	5	5	5	5	5	5	5	5	5	5	5	5	5	5
511	5	5	5	5	5	5	5	5	5	5	5	5	5	5	5	5	5	5	5	5	5	5	5	5	5	5	5	5	5	5	5	5	5	5	5	5	5	5	5	5	5	5	5	5	5	5	5	5	5
512	5	5	5	5	4	4	5	4	5	4	4	5	4	4	5	5	5	5	5	4	5	4	4	5	4	4	5	4	4	5	4	4	5	0	0	0	0	0	0	0	0	0	0	0	4	4	4	4	3
513	5	5	5	5	5	5	5	5	5	5	5	5	5	5	5	5	5	5	5	5	5	5	4	4	4	4	4	4	4	4	4	4	4	5	5	5	5	5	5	5	5	5	5	5	5	5	5	5	5
514	0	0	0	0	0	0	0	0	0	0	0	0	0	0	0	0	0	0	0	0	0	0	0	0	0	0	0	0	0	0	0	0	0	0	0	0	0	0	0	0	0	0	0	0	0	0	0	0	0
515	5	5	4	5	5	5	4	4	4	4	4	5	5	4	5	5	5	4	3	3	4	4	5	5	5	5	5	5	4	4	4	4	4	5	4	4	5	5	5	5	4	4	4	4	5	4	4	5	5
516	5	5	5	5	5	5	5	5	5	5	5	5	5	5	5	5	5	5	5	5	5	5	5	5	5	5	5	5	5	5	5	5	5	5	5	5	5	5	5	5	5	5	5	5	5	5	5	5	5
517	5	5	5	5	5	5	5	5	5	5	5	5	5	5	5	5	5	5	5	5	5	5	5	5	5	5	5	5	5	5	5	5	5	5	5	5	5	5	5	5	5	5	5	5	5	5	5	5	5
518	5	5	5	5	5	5	5	5	5	5	5	5	5	5	5	5	5	5	5	5	5	5	5	5	5	5	5	5	5	5	5	5	5	5	5	5	5	5	5	5	5	5	5	5	5	5	5	5	5
519	5	4	4	5	5	4	5	5	5	4	5	5	4	4	5	5	4	5	5	5	4	5	5	4	4	5	5	4	5	5	5	4	5	5	4	4	5	4	4	5	5	5	4	5	4	4	4	4	4
520	4	4	4	4	4	4	4	4	4	4	4	4	4	4	4	4	4	4	4	4	4	4	4	4	4	4	4	4	4	4	4	4	4	4	4	4	4	4	4	4	4	4	4	4	4	4	4	4	4
521	5	5	5	5	5	5	5	5	5	5	5	5	5	5	5	5	5	5	5	5	5	5	5	5	5	5	5	5	5	5	5	5	5	5	5	5	5	5	5	5	5	5	5	5	5	5	5	5	5
522	4	4	4	5	5	4	4	4	4	4	4	4	4	4	5	5	4	4	4	4	4	4	4	4	4	4	4	4	4	4	4	4	4	4	4	4	4	4	4	4	4	4	4	4	4	4	4	5	5
523	5	5	5	5	5	5	5	4	5	5	5	5	5	5	5	5	5	5	4	5	5	5	5	5	5	5	5	5	5	4	5	5	5	5	5	5	5	5	5	5	4	5	5	5	5	5	5	5	5
524	4	5	5	5	5	4	4	4	4	4	4	5	4	4	5	5	5	4	4	4	4	4	5	5	5	4	5	5	2	4	4	4	4	5	5	4	5	4	5	4	4	4	4	4	5	5	5	5	4
525	0	0	0	0	0	0	0	0	0	0	0	0	0	0	0	0	0	0	0	0	0	0	0	0	0	0	0	0	0	0	0	0	0	0	0	0	0	0	0	0	0	0	0	0	0	0	0	0	0
526	5	4	4	5	5	4	5	4	4	4	4	5	5	4	5	5	5	5	4	4	4	4	5	5	5	5	5	5	5	5	5	5	5	5	5	5	5	5	5	5	5	5	5	5	4	4	4	4	4
527	5	5	4	5	5	5	5	5	4	4	4	5	5	5	5	5	5	5	4	4	4	4	5	5	4	5	5	5	4	4	4	4	4	5	5	5	5	5	5	4	4	4	4	4	5	5	5	5	5
528	5	5	5	5	5	5	5	5	5	5	5	5	5	5	5	5	5	5	5	5	5	5	5	5	5	5	5	5	5	5	5	5	5	5	5	5	5	5	5	5	5	5	5	5	5	5	5	5	5
529	5	5	5	5	5	5	5	5	5	5	5	5	5	5	5	5	5	5	5	5	5	5	5	5	5	5	5	5	5	5	5	5	5	5	5	5	5	5	5	5	5	5	5	5	5	5	5	5	5
530	5	5	5	5	5	5	5	4	4	4	4	5	5	5	5	5	5	5	4	4	4	4	5	5	5	5	5	5	5	4	4	4	4	5	5	5	5	5	5	5	4	4	4	4	5	5	5	5	5
531	5	5	5	5	5	5	5	5	5	5	5	5	5	5	5	5	5	5	5	5	5	5	5	5	5	5	5	5	5	5	5	5	5	5	5	5	5	5	5	5	5	5	5	5	5	5	5	5	5
532	5	5	5	5	5	5	5	5	5	5	5	5	5	5	5	5	5	5	5	5	5	5	5	5	5	5	5	5	5	5	5	5	5	5	5	5	5	5	5	5	5	5	5	5	5	5	5	5	5
533	5	5	5	5	5	5	5	5	5	5	5	5	5	5	5	5	5	5	5	5	5	5	5	5	5	5	5	5	5	5	5	5	5	5	5	5	5	5	5	5	5	5	5	5	5	5	5	5	5
534	5	5	5	5	5	5	5	5	5	5	5	5	5	5	5	5	5	5	5	5	5	5	5	5	5	5	5	5	5	5	5	5	5	5	5	5	5	5	5	5	5	5	5	5	5	5	5	5	5
535	3	4	4	5	4	4	3	4	4	4	4	4	4	4	4	4	4	4	4	4	4	4	4	4	4	4	4	4	4	4	4	4	4	4	4	4	4	4	4	4	4	4	4	4	4	3	4	4	3
536	5	5	5	5	5	5	5	5	5	5	5	5	5	5	5	5	5	5	5	5	5	5	5	5	5	5	5	5	5	5	5	5	5	5	5	5	5	5	5	5	5	5	5	5	5	5	5	5	5
537	5	5	5	5	5	5	5	5	5	5	5	5	5	5	5	5	5	5	5	5	5	5	5	5	5	5	5	5	5	5	5	5	5	5	5	5	5	5	5	5	5	5	5	5	5	5	5	5	5
538	5	5	4	4	5	4	5	4	4	4	4	5	5	5	4	4	5	5	4	4	4	4	5	5	4	5	4	5	4	4	4	4	4	5	5	4	4	5	4	4	4	4	4	4	5	5	5	5	5
539	5	5	5	5	5	5	5	5	5	5	5	5	5	5	5	5	5	5	5	5	5	5	5	5	5	5	5	5	5	5	5	5	5	5	5	5	5	5	5	5	5	5	5	5	0	0	0	0	0
540	5	5	5	5	5	5	5	5	5	5	5	5	5	5	5	5	5	5	5	5	5	5	5	5	5	5	5	5	5	5	5	5	5	5	5	5	5	5	5	5	5	5	5	5	5	5	5	5	5
541	5	5	5	5	5	5	5	5	5	5	5	5	5	5	5	5	5	5	5	5	5	5	5	5	5	5	5	5	5	5	5	5	5	5	5	5	5	5	5	5	5	5	5	5	0	0	0	0	0
542	5	5	5	5	5	5	3	4	5	2	3	5	5	5	5	5	5	3	4	5	2	3	5	5	5	5	5	5	3	4	5	2	3	5	5	5	5	5	5	3	4	5	2	3	5	5	5	5	5
543	5	5	5	5	5	5	3	3	3	3	3	5	5	5	5	5	5	3	3	3	3	3	5	5	5	5	5	5	3	3	3	3	3	5	5	5	5	5	5	3	3	3	3	3	0	0	0	0	0
544	5	5	5	5	5	5	5	5	5	5	5	5	5	5	5	5	5	5	5	5	5	5	5	5	5	5	5	5	5	5	5	5	5	5	5	5	5	5	5	5	5	5	5	5	5	5	5	5	5
545	5	5	5	5	5	5	5	5	5	5	5	5	5	5	5	5	5	5	5	5	5	5	5	5	5	5	5	5	5	5	5	5	5	5	5	5	5	5	5	5	5	5	5	5	5	5	5	5	5
546	5	5	5	5	5	5	5	5	5	5	5	5	5	5	5	5	5	5	5	5	5	5	5	5	5	5	5	5	5	5	5	5	5	5	5	5	5	5	5	5	5	5	5	5	5	5	5	5	5
547	5	5	5	5	5	4	4	4	4	4	4	5	5	5	5	5	4	4	4	4	4	4	5	5	5	5	5	4	4	4	4	4	4	5	5	5	5	5	4	4	4	4	4	4	5	5	5	5	5
548	5	5	5	5	5	5	5	5	5	5	5	5	5	5	5	5	5	5	5	5	5	5	5	5	5	5	5	5	5	5	5	5	5	5	5	5	5	5	5	5	5	5	5	5	5	5	5	4	5
549	5	5	5	5	5	5	5	4	5	4	4	5	5	5	5	5	5	5	4	5	3	4	5	5	5	5	5	5	5	4	5	4	4	5	5	5	5	5	5	5	4	5	4	4	5	5	5	5	5
550	5	5	5	5	5	5	5	5	5	5	5	5	5	5	5	5	5	5	5	5	5	5	5	5	5	5	5	5	5	5	5	5	5	5	5	5	5	5	5	5	5	5	5	5	0	0	0	0	0
551	5	5	5	5	5	5	5	5	5	5	5	5	5	5	5	5	5	5	5	5	5	5	5	5	5	5	5	5	5	5	5	5	5	5	5	5	5	5	5	5	5	5	5	5	5	5	5	5	5
552	5	5	5	5	5	5	4	4	4	4	4	5	5	5	5	5	5	4	4	4	4	4	5	5	5	5	5	5	4	4	4	4	4	5	5	5	5	5	5	4	4	4	4	4	5	5	5	5	5
553	5	5	5	5	5	5	4	4	4	4	4	5	5	5	5	5	5	5	3	4	3	4	5	5	5	5	5	5	5	3	4	3	4	5	5	5	5	5	5	5	3	4	3	4	5	5	5	5	5
554	5	5	5	5	5	5	5	5	5	3	4	5	5	5	5	5	5	5	5	5	3	4	5	5	5	5	5	5	5	5	5	3	4	5	5	5	5	5	5	5	5	5	3	4	5	5	5	5	5
555	5	5	4	5	5	4	4	5	5	5	5	5	5	5	5	5	5	5	5	5	5	5	5	5	5	5	5	5	5	5	5	5	5	5	5	5	5	5	5	5	5	5	5	5	5	5	5	5	5
556	5	5	5	5	5	5	3	3	4	2	3	5	5	5	5	5	5	3	4	5	3	5	3	3	3	3	4	4	3	3	3	3	3	0	0	0	0	0	0	0	0	0	0	0	0	0	0	0	0
557	4	4	4	4	4	4	4	4	4	4	4	4	4	4	4	4	4	4	4	4	4	4	4	4	4	4	4	4	4	4	4	4	4	0	0	0	0	0	0	0	0	0	0	0	0	0	0	0	0
558	5	5	5	5	5	5	5	5	5	5	5	5	5	5	5	5	5	5	5	5	5	5	5	5	5	5	5	5	5	5	5	5	5	5	5	5	5	5	5	5	5	5	5	5	4	4	4	4	4
559	4	4	3	4	5	3	4	4	4	3	3	4	5	4	5	4	4	4	4	5	3	4	5	4	3	4	4	4	4	3	4	3	4	5	4	4	5	5	4	4	3	4	3	4	0	0	0	0	0
560	5	5	5	5	5	5	5	5	5	5	5	5	5	5	5	5	5	5	3	3	3	3	5	5	5	5	5	4	4	3	3	3	3	5	5	5	5	5	4	4	5	5	3	5	0	0	0	0	0
561	5	5	5	5	5	5	5	5	5	5	5	5	5	5	5	5	5	4	4	4	4	4	5	5	5	5	5	5	4	4	4	4	4	5	5	5	5	5	5	4	4	4	4	4	4	4	4	4	4
562	5	5	5	5	5	5	5	4	5	4	5	5	5	5	5	5	5	5	4	5	4	5	5	5	5	5	5	5	5	4	5	4	5	5	5	5	5	5	5	5	4	5	4	5	5	5	5	4	4
563	5	5	5	5	5	5	5	4	5	4	4	5	5	5	5	5	4	5	5	4	3	4	5	5	5	5	5	5	5	4	5	4	4	5	5	5	5	5	5	5	4	5	4	4	4	4	4	4	4
564	3	4	3	4	4	3	3	3	3	3	3	4	4	4	4	4	4	4	4	4	4	4	4	4	4	4	4	4	4	4	4	4	4	4	4	4	4	4	4	4	4	4	4	4	4	4	4	4	4
565	5	5	5	5	5	5	3	3	4	3	4	5	5	5	5	5	5	3	3	4	3	4	5	5	5	5	5	5	3	3	4	3	4	5	5	5	5	5	5	3	3	4	3	4	3	3	3	3	3
566	5	5	5	5	5	5	5	5	4	5	5	5	5	4	5	4	4	5	5	5	5	5	5	5	5	5	5	5	5	5	5	5	5	5	5	5	5	5	5	5	5	5	5	5	5	5	5	5	5
567	5	5	5	5	5	5	5	5	5	5	5	5	5	5	5	5	5	5	5	5	5	5	5	5	5	5	5	5	5	5	5	5	5	5	5	5	5	5	5	5	5	5	5	5	4	4	4	4	4
568	5	5	5	5	5	5	4	4	4	4	4	5	5	5	5	5	5	4	4	4	4	5	5	5	5	5	5	5	5	4	4	4	5	5	5	5	5	5	5	5	4	5	4	5	4	4	4	0	0
569	5	5	5	5	5	5	5	5	5	5	5	5	5	5	5	5	5	5	5	5	5	5	5	5	5	5	5	5	5	5	5	5	5	5	5	5	5	5	5	5	5	5	5	5	5	5	5	5	5
570	5	5	5	5	5	5	3	3	4	4	4	5	5	5	5	5	5	3	3	4	4	4	5	5	5	5	5	5	3	3	4	4	4	5	5	5	5	5	5	3	3	4	4	4	5	5	5	5	5
571	5	5	5	5	5	5	4	4	4	4	4	5	5	5	5	5	5	4	4	4	4	4	5	5	5	5	5	5	4	4	4	4	4	5	5	5	5	5	5	4	4	4	4	4	5	5	5	5	5
572	3	4	3	4	3	3	4	3	4	3	3	4	4	4	4	4	4	4	4	4	3	3	4	4	4	5	5	5	4	4	4	3	3	4	4	4	4	4	4	4	4	4	3	3	3	3	3	4	4
573	0	0	0	0	0	0	0	0	0	0	0	0	0	0	0	0	0	0	0	0	0	0	0	0	0	0	0	0	0	0	0	0	0	0	0	0	0	0	0	0	0	0	0	0	0	0	0	0	0
574	0	0	0	0	0	0	0	0	0	0	0	0	0	0	0	0	0	0	0	0	0	0	0	0	0	0	0	0	0	0	0	0	0	0	0	0	0	0	0	0	0	0	0	0	0	0	0	0	0
575	5	5	5	5	5	5	4	4	5	4	4	5	5	5	5	5	5	5	5	5	4	5	5	5	5	5	5	5	5	5	5	5	5	5	5	5	5	5	5	5	5	5	5	5	5	5	5	5	5
576	4	4	4	4	4	4	4	4	4	4	4	4	4	4	4	4	4	4	4	4	4	4	4	4	4	4	4	4	4	4	4	4	4	4	4	4	4	4	4	4	4	4	4	4	4	4	4	4	4
577	5	5	5	5	5	5	5	4	5	4	5	5	5	5	5	5	5	5	4	5	4	5	5	5	5	5	5	5	5	3	4	3	4	5	5	5	5	5	5	5	3	4	3	4	5	5	5	5	5
578	5	5	5	4	5	4	5	3	4	4	4	5	5	5	5	5	5	5	4	5	5	5	4	4	3	5	5	5	5	4	5	5	5	4	4	5	5	5	5	5	5	5	5	5	0	0	0	0	0
579	4	5	4	3	3	3	4	4	5	3	4	5	4	4	3	3	4	4	4	5	3	4	4	4	4	4	4	3	4	3	4	3	4	4	4	4	4	3	3	4	4	5	3	4	3	4	4	4	3
580	5	4	3	5	5	5	5	4	4	3	3	5	5	5	5	5	5	5	5	5	5	5	5	5	5	5	5	5	5	5	5	5	5	5	5	5	5	5	5	5	5	5	5	5	4	4	4	4	4
581	5	5	5	5	5	5	5	5	5	5	5	5	5	5	5	5	5	5	5	5	5	5	5	5	5	5	5	5	5	5	5	5	5	5	5	5	5	5	5	5	5	5	5	5	5	5	5	5	5
582	5	4	4	4	5	5	3	4	5	5	5	5	4	5	5	3	4	5	3	5	5	5	5	4	4	4	5	5	4	3	5	5	4	5	5	5	4	5	4	5	4	5	4	5	5	5	4	5	4
583	4	4	4	4	4	4	4	4	4	4	4	4	4	4	4	4	4	4	4	4	4	4	4	4	4	4	4	4	4	4	4	4	4	4	4	4	4	4	4	4	4	4	4	4	4	4	4	4	4
584	5	5	5	5	5	5	5	5	5	5	5	5	5	5	5	5	5	5	5	5	5	5	5	5	5	5	5	5	5	5	5	5	5	5	5	5	5	5	5	5	5	5	5	5	5	5	5	5	5
585	4	4	3	4	4	4	4	3	4	4	4	4	3	3	4	4	4	4	3	4	4	4	4	4	4	4	4	4	4	4	4	4	4	4	4	4	4	4	4	4	4	4	4	4	4	4	4	4	4
586	5	5	5	5	5	5	5	5	5	5	5	5	5	5	5	5	5	5	5	5	5	5	5	5	5	5	5	5	5	5	5	5	5	5	5	5	5	5	5	5	5	5	5	5	5	5	5	5	5
587	5	5	5	5	5	5	5	5	5	5	5	5	5	5	5	5	5	5	5	5	5	5	5	5	5	5	5	5	5	5	5	5	5	5	5	5	5	5	5	5	5	5	5	5	5	5	5	5	5
588	4	4	4	5	5	5	5	5	5	5	5	4	4	4	5	5	5	5	5	5	5	5	4	4	4	5	5	5	5	5	5	5	5	4	4	4	5	5	5	5	5	5	5	5	4	4	4	5	5
589	5	5	5	5	5	5	5	5	5	5	5	5	5	5	5	5	5	5	5	5	5	5	5	5	5	5	5	5	5	5	5	5	5	5	5	5	5	5	5	5	5	5	5	5	5	5	5	5	5
590	4	4	4	4	4	4	4	4	4	4	4	5	5	5	5	5	5	5	5	5	5	5	4	4	4	4	4	4	4	4	4	4	4	5	5	5	5	5	5	5	5	5	5	5	4	4	4	4	4
591	5	5	5	5	5	5	5	5	5	5	5	5	5	5	5	5	5	5	5	5	5	5	5	5	5	5	5	5	5	5	5	5	5	5	5	5	5	5	5	5	5	5	5	5	5	5	5	5	5
592	5	5	5	5	5	5	5	5	5	5	5	5	5	5	5	5	5	5	5	5	5	5	5	5	5	5	5	5	5	5	5	5	5	5	5	5	5	5	5	5	5	5	5	5	5	5	5	5	5
593	4	4	4	4	4	4	4	4	4	3	3	4	4	4	4	4	4	4	4	4	4	4	4	4	4	4	4	4	4	4	4	4	4	4	4	4	4	4	4	4	4	4	4	4	4	4	4	4	4
594	5	5	5	5	5	5	5	5	5	5	5	5	5	5	5	4	4	4	4	4	4	4	5	4	5	4	5	4	4	3	4	3	4	5	4	4	5	5	4	4	4	4	3	4	5	5	4	4	5
595	5	5	5	5	5	5	4	4	4	4	4	5	5	5	5	5	5	4	4	4	4	4	5	5	5	5	5	5	5	5	5	5	5	5	5	5	5	5	5	5	5	5	5	5	5	5	5	5	5
596	5	5	5	5	5	5	5	5	5	5	5	5	5	5	5	5	5	5	5	5	5	5	5	5	5	5	5	5	5	4	4	4	4	5	5	5	5	5	5	4	4	4	4	4	5	5	5	5	5
597	5	5	5	5	5	5	5	5	5	5	5	5	5	5	5	5	5	4	4	4	4	4	5	5	5	5	5	5	4	4	4	4	4	5	5	5	5	5	5	4	4	4	4	4	5	5	5	5	5
598	5	5	5	5	5	5	5	5	5	3	3	5	5	5	5	5	5	4	4	5	3	3	5	5	5	5	5	5	5	4	4	3	3	5	5	5	5	5	5	5	5	5	5	5	5	5	5	5	5
[truncated: 25 more columns]
